# Supplementary material for: Crystal structure, Hirshfeld surface analysis and inter­action energy and DFT studies of 1-(1,3-benzo­thia­zol-2-yl)-3-(2-hy­droxy­eth­yl)imidazolidin-2-one
Source: Acta Crystallogr E Crystallogr Commun. 2020 Feb 14;76(Pt 3):370–6. doi: 10.1107/S2056989020001723 (PMC7057389; doi:10.1107/S2056989020001723)
Supplement: Supplementary file 1 [file e-76-00370-sup1.cif]

##############################################################################
#                                                                            #
# This CIF contains the data in a paper accepted for publication in          #
# Acta Crystallographica Section E. It conforms to the requirements of       #
# Notes for Authors for Acta Crystallographica Section E, and has been       #
# peer reviewed under the auspices of the IUCr Commission on Journals.       #
#                                                                            #
# Full details of the Crystallographic Information File format               #
# are given in the paper "The Crystallographic Information File (CIF):       #
# a New Standard Archive File for Crystallography" by S. R. Hall, F. H.      #
# Allen and I. D. Brown [Acta Cryst. (1991), A47, 655-685].                  #
#                                                                            #
# The current version of the core CIF dictionary is obtainable from          #
# ftp://ftp.iucr.org/pub/cif_core.dic.                                       #
#                                                                            #
# Software is freely available for graphical display of the structure(s)     #
# in this CIF. For information consult the CIF software page                 #
# http://www.iucr.org/resources/cif/software.                                #
#                                                                            #
# This file may be used for bona fide research purposes within the           #
# scientific community so long as proper attribution is given to the journal # 
# article from which it was obtained.                                        #
#                                                                            #
##############################################################################
data_I
_database_code_depnum_ccdc_archive 'CCDC 1982595'
_audit_creation_method     'SHELXL-2018/3'
_chemical_name_systematic
;
1-(1,3-Benzothiazol-2-yl)-3-(2-hydroxyethyl)imidazolidin-2-one
;
_chemical_name_common     ?
_chemical_formula_moiety     'C12 H13 N3 O2 S'
_chemical_formula_sum     'C12 H13 N3 O2 S'
_chemical_formula_iupac     'C12 H13 N3 O2 S'
_chemical_formula_weight     263.31
_chemical_melting_point     ?
_space_group_crystal_system     monoclinic
_space_group_name_H-M_alt     'P 21/c'
_space_group_name_Hall     '-P 2ybc'
loop_
    _space_group_symop_operation_xyz
    'x, y, z'
    '-x, y+1/2, -z+1/2'
    '-x, -y, -z'
    'x, -y-1/2, z-1/2'
_cell_length_a     7.2863(2)
_cell_length_b     13.9178(5)
_cell_length_c     11.6156(4)
_cell_angle_alpha     90
_cell_angle_beta     98.8660(10)
_cell_angle_gamma     90
_cell_volume     1163.85(7)
_cell_formula_units_Z     4
_cell_measurement_reflns_used     7989
_cell_measurement_theta_min     6.1472
_cell_measurement_theta_max     72.2862
_cell_measurement_temperature     150(2)
_exptl_crystal_description     block
_exptl_crystal_colour     colourless
_exptl_crystal_size_max     0.281
_exptl_crystal_size_mid     0.265
_exptl_crystal_size_min     0.110
_exptl_crystal_density_diffrn     1.503
_exptl_crystal_density_meas     ?
_exptl_crystal_density_method     'not measured'
_exptl_crystal_F_000     552
_exptl_absorpt_coefficient_mu     2.469
_exptl_absorpt_correction_type     multi-scan
_exptl_absorpt_process_details
;
(<i>SADABS</i>; Krause <i>et al.</i>, 2015)
;
_exptl_absorpt_correction_T_min     0.69
_exptl_absorpt_correction_T_max     0.77
_diffrn_ambient_temperature     150(2)
_diffrn_source     'INCOATEC I\mS micro-focus source'
_diffrn_radiation_type     CuK\a
_diffrn_radiation_wavelength     1.54178
_diffrn_radiation_monochromator     mirror
_diffrn_measurement_device_type     'Bruker D8 VENTURE PHOTON 100 CMOS'
_diffrn_measurement_method     '\w scans'
_diffrn_detector_area_resol_mean     10.4167
_diffrn_reflns_number     8781
_diffrn_reflns_av_R_equivalents     0.0228
_diffrn_reflns_av_unetI/netI     0.0202
_diffrn_reflns_theta_min     6.147
_diffrn_reflns_theta_max     72.279
_diffrn_reflns_theta_full     68.000
_diffrn_measured_fraction_theta_max     0.977
_diffrn_measured_fraction_theta_full     0.986
_diffrn_reflns_limit_h_min     -9
_diffrn_reflns_limit_h_max     8
_diffrn_reflns_limit_k_min     -17
_diffrn_reflns_limit_k_max     15
_diffrn_reflns_limit_l_min     -14
_diffrn_reflns_limit_l_max     14
_refine_special_details
;
Refinement of F^2^ against ALL reflections.  The weighted R-factor wR and
goodness of fit S are based on F^2^, conventional R-factors R are based
on F, with F set to zero for negative F^2^. The threshold expression of
F^2^ > 2sigma(F^2^) is used only for calculating R-factors(gt) etc. and is
not relevant to the choice of reflections for refinement.  R-factors based
on F^2^ are statistically about twice as large as those based on F, and R-
factors based on ALL data will be even larger.
;
_reflns_number_total     2246
_reflns_number_gt     2160
_reflns_threshold_expression     'I > 2\s(I)'
_refine_ls_structure_factor_coef     Fsqd
_refine_ls_matrix_type     full
_refine_ls_R_factor_all     0.0315
_refine_ls_R_factor_gt     0.0304
_refine_ls_wR_factor_gt     0.0788
_refine_ls_wR_factor_ref     0.0800
_refine_ls_goodness_of_fit_ref     1.063
_refine_ls_restrained_S_all     1.063
_refine_ls_number_reflns     2246
_refine_ls_number_parameters     215
_refine_ls_number_restraints     0
_refine_ls_hydrogen_treatment     refall
_refine_ls_weighting_scheme     calc
_refine_ls_weighting_details
              'w=1/[\s^2^(Fo^2^)+(0.0449P)^2^+0.4296P] where P=(Fo^2^+2Fc^2^)/3'
_atom_sites_solution_hydrogens     difmap
_atom_sites_solution_primary     dual
_atom_sites_solution_secondary     difmap
_refine_ls_shift/su_max     0.001
_refine_ls_shift/su_mean     0.000
_refine_diff_density_max     0.201
_refine_diff_density_min     -0.362
_refine_ls_extinction_method     none
_refine_ls_extinction_coef     .
loop_
    _atom_type_symbol
    _atom_type_description
    _atom_type_scat_dispersion_real
    _atom_type_scat_dispersion_imag
    _atom_type_scat_source
    'C' 'C' 0.0181 0.0091
                         'International Tables Vol C Tables 4.2.6.8 and 6.1.1.4'
    'H' 'H' 0.0000 0.0000
                         'International Tables Vol C Tables 4.2.6.8 and 6.1.1.4'
    'N' 'N' 0.0311 0.0180
                         'International Tables Vol C Tables 4.2.6.8 and 6.1.1.4'
    'O' 'O' 0.0492 0.0322
                         'International Tables Vol C Tables 4.2.6.8 and 6.1.1.4'
    'S' 'S' 0.3331 0.5567
                         'International Tables Vol C Tables 4.2.6.8 and 6.1.1.4'
_computing_data_collection
;
<i>APEX3</i> (Bruker, 2016)
;
_computing_cell_refinement
;
<i>SAINT</i> (Bruker, 2016)
;
_computing_data_reduction
;
<i>SAINT</i>  (Bruker, 2016)
;
_computing_structure_solution
;
<i>SHELXT</i> (Sheldrick, 2015<i>a</i>)
;
_computing_structure_refinement
;
<i>SHELXL2018</i> (Sheldrick, 2015<i>b</i>)
;
_computing_molecular_graphics
;
<i>DIAMOND</i> (Brandenburg & Putz, 2012)
;
_computing_publication_material
;
<i>SHELXTL</i> (Sheldrick, 2008)
;
loop_
    _atom_site_type_symbol
    _atom_site_label
    _atom_site_fract_x
    _atom_site_fract_y
    _atom_site_fract_z
    _atom_site_U_iso_or_equiv
    _atom_site_adp_type
    _atom_site_calc_flag
    _atom_site_occupancy
    _atom_site_disorder_assembly
    _atom_site_disorder_group
    S S1 0.84367(4) 0.49137(2) 0.62655(3) 0.02128(12) Uani d 1 . .
    O O1 0.88222(13) 0.29904(7) 0.68752(8) 0.0249(2) Uani d 1 . .
    O O2 0.55711(14) 0.04397(7) 0.66690(8) 0.0288(2) Uani d 1 . .
    H H2A 0.586(3) 0.0432(16) 0.745(2) 0.055(6) Uiso d 1 . .
    N N1 0.67379(15) 0.47968(7) 0.41147(9) 0.0191(2) Uani d 1 . .
    N N2 0.74321(14) 0.33066(7) 0.49825(9) 0.0193(2) Uani d 1 . .
    N N3 0.78449(16) 0.17939(8) 0.55357(9) 0.0223(2) Uani d 1 . .
    C C1 0.69815(16) 0.57713(9) 0.43706(11) 0.0188(3) Uani d 1 . .
    C C2 0.63908(18) 0.65197(10) 0.35997(12) 0.0241(3) Uani d 1 . .
    H H2 0.570(2) 0.6355(13) 0.2837(16) 0.035(4) Uiso d 1 . .
    C C3 0.67664(19) 0.74589(10) 0.39635(13) 0.0267(3) Uani d 1 . .
    H H3 0.637(2) 0.7985(14) 0.3464(16) 0.035(5) Uiso d 1 . .
    C C4 0.77217(19) 0.76532(10) 0.50716(13) 0.0275(3) Uani d 1 . .
    H H4 0.797(2) 0.8334(13) 0.5348(16) 0.035(4) Uiso d 1 . .
    C C5 0.82913(19) 0.69236(10) 0.58568(12) 0.0251(3) Uani d 1 . .
    H H5 0.891(2) 0.7065(13) 0.6624(16) 0.032(4) Uiso d 1 . .
    C C6 0.79036(17) 0.59783(9) 0.54928(11) 0.0201(3) Uani d 1 . .
    C C7 0.74425(16) 0.42847(9) 0.50177(10) 0.0177(3) Uani d 1 . .
    C C8 0.66402(19) 0.27650(9) 0.39448(11) 0.0217(3) Uani d 1 . .
    H H8A 0.528(2) 0.2896(12) 0.3761(15) 0.031(4) Uiso d 1 . .
    H H8B 0.725(2) 0.2958(12) 0.3310(15) 0.027(4) Uiso d 1 . .
    C C9 0.7093(2) 0.17217(10) 0.43041(11) 0.0274(3) Uani d 1 . .
    H H9A 0.597(3) 0.1309(13) 0.4205(16) 0.037(5) Uiso d 1 . .
    H H9B 0.801(2) 0.1427(13) 0.3901(15) 0.036(4) Uiso d 1 . .
    C C10 0.81190(17) 0.27069(9) 0.59095(11) 0.0189(3) Uani d 1 . .
    C C11 0.8591(2) 0.09704(10) 0.62142(11) 0.0250(3) Uani d 1 . .
    H H11A 0.900(2) 0.1210(12) 0.6983(15) 0.028(4) Uiso d 1 . .
    H H11B 0.972(2) 0.0720(13) 0.5935(15) 0.031(4) Uiso d 1 . .
    C C12 0.7190(2) 0.01623(9) 0.62181(12) 0.0256(3) Uani d 1 . .
    H H12A 0.784(2) -0.0373(12) 0.6672(14) 0.026(4) Uiso d 1 . .
    H H12B 0.681(2) -0.0069(11) 0.5418(16) 0.025(4) Uiso d 1 . .
loop_
    _atom_site_aniso_label
    _atom_site_aniso_U_11
    _atom_site_aniso_U_22
    _atom_site_aniso_U_33
    _atom_site_aniso_U_12
    _atom_site_aniso_U_13
    _atom_site_aniso_U_23
    S1 0.0263(2) 0.01777(18) 0.01832(18) 0.00109(11) -0.00106(13) -0.00110(10)
    O1 0.0344(5) 0.0211(5) 0.0181(4) 0.0011(4) 0.0003(4) 0.0002(3)
    O2 0.0353(5) 0.0272(5) 0.0228(5) -0.0006(4) 0.0011(4) 0.0037(4)
    N1 0.0222(5) 0.0164(5) 0.0185(5) 0.0007(4) 0.0025(4) 0.0010(4)
    N2 0.0259(5) 0.0152(5) 0.0163(5) -0.0001(4) 0.0012(4) 0.0004(4)
    N3 0.0319(6) 0.0153(5) 0.0183(5) -0.0003(4) -0.0002(4) 0.0023(4)
    C1 0.0191(6) 0.0160(6) 0.0218(6) 0.0007(5) 0.0048(4) -0.0003(5)
    C2 0.0284(7) 0.0198(6) 0.0237(6) 0.0030(5) 0.0027(5) 0.0023(5)
    C3 0.0312(7) 0.0181(6) 0.0316(7) 0.0048(5) 0.0073(5) 0.0036(5)
    C4 0.0300(7) 0.0174(6) 0.0361(7) 0.0016(5) 0.0081(6) -0.0030(5)
    C5 0.0262(6) 0.0204(6) 0.0281(7) 0.0004(5) 0.0027(5) -0.0051(5)
    C6 0.0198(6) 0.0183(6) 0.0221(6) 0.0017(5) 0.0030(5) -0.0006(5)
    C7 0.0180(6) 0.0166(6) 0.0188(6) -0.0002(4) 0.0041(4) -0.0005(4)
    C8 0.0299(7) 0.0175(6) 0.0168(6) -0.0019(5) 0.0005(5) -0.0003(5)
    C9 0.0439(8) 0.0179(6) 0.0187(6) -0.0025(6) -0.0008(5) 0.0003(5)
    C10 0.0220(6) 0.0172(6) 0.0180(6) 0.0006(5) 0.0046(5) 0.0021(5)
    C11 0.0333(7) 0.0167(6) 0.0243(7) 0.0038(5) 0.0022(5) 0.0033(5)
    C12 0.0399(8) 0.0153(6) 0.0210(7) 0.0011(5) 0.0023(6) 0.0003(5)
_geom_special_details
;
 All esds (except the esd in the dihedral angle between two l.s. planes)
 are estimated using the full covariance matrix.  The cell esds are taken
 into account individually in the estimation of esds in distances, angles
 and torsion angles; correlations between esds in cell parameters are only
 used when they are defined by crystal symmetry.  An approximate (isotropic)
 treatment of cell esds is used for estimating esds involving l.s. planes.
;
loop_
    _geom_bond_atom_site_label_1
    _geom_bond_atom_site_label_2
    _geom_bond_site_symmetry_2
    _geom_bond_distance
    _geom_bond_publ_flag
    S1 C6 . 1.7448(13) ?
    S1 C7 . 1.7517(12) ?
    O1 C10 . 1.2246(16) ?
    O2 C12 . 1.4161(17) ?
    O2 H2A . 0.90(2) ?
    N1 C7 . 1.3060(16) ?
    N1 C1 . 1.3940(16) ?
    N2 C7 . 1.3619(17) ?
    N2 C10 . 1.3930(16) ?
    N2 C8 . 1.4628(16) ?
    N3 C10 . 1.3477(16) ?
    N3 C11 . 1.4485(16) ?
    N3 C9 . 1.4543(17) ?
    C1 C2 . 1.3975(18) ?
    C1 C6 . 1.4013(18) ?
    C2 C3 . 1.388(2) ?
    C2 H2 . 0.977(19) ?
    C3 C4 . 1.392(2) ?
    C3 H3 . 0.952(19) ?
    C4 C5 . 1.385(2) ?
    C4 H4 . 1.008(18) ?
    C5 C6 . 1.3974(18) ?
    C5 H5 . 0.954(19) ?
    C8 C9 . 1.5327(18) ?
    C8 H8A . 0.997(17) ?
    C8 H8B . 0.958(17) ?
    C9 H9A . 0.993(19) ?
    C9 H9B . 0.967(18) ?
    C11 C12 . 1.5194(19) ?
    C11 H11A . 0.957(18) ?
    C11 H11B . 0.992(17) ?
    C12 H12A . 0.991(17) ?
    C12 H12B . 0.982(18) ?
loop_
    _geom_contact_atom_site_label_1
    _geom_contact_atom_site_label_2
    _geom_contact_distance
    _geom_contact_site_symmetry_1
    _geom_contact_site_symmetry_2
    _geom_contact_publ_flag
    S1 O1 2.7721(10) . . yes
    S1 C11 3.6700(14) . 2_756 yes
    S1 C1 3.6552(12) . 3_766 yes
    S1 H11A 3.117(16) . 2_756 yes
    O1 C9 3.2869(16) . 4_566 yes
    O1 C8 3.2543(16) . 4_566 yes
    O2 N1 2.8560(14) . 4_566 yes
    O2 C3 3.4071(17) . 3_666 yes
    O2 N3 2.9500(15) . . yes
    O1 H9B 2.640(17) . 4_566 yes
    O1 H11A 2.482(17) . . yes
    O1 H8B 2.534(16) . 4_566 yes
    O2 H9A 2.804(19) . 3_656 yes
    O2 H12B 2.803(18) . 3_656 yes
    O2 H3 2.601(18) . 3_666 yes
    O2 H2 2.838(18) . 4_566 yes
    N1 C12 3.4313(17) . 4_565 yes
    N2 C5 3.4204(17) . 3_766 yes
    N1 H8B 2.769(17) . . yes
    N1 H2A 1.97(2) . 4_565 yes
    N1 H8A 2.857(17) . . yes
    C1 C7 3.4070(17) . 3_666 yes
    C2 C10 3.5859(18) . 3_666 yes
    C3 C10 3.5928(19) . 3_666 yes
    C4 C10 3.4350(19) . 3_766 yes
    C4 C8 3.587(2) . 3_666 yes
    C6 C7 3.5502(17) . 3_766 yes
    C1 H2A 2.81(2) . 4_565 yes
    C4 H8A 2.850(16) . 3_666 yes
    C5 H8A 2.718(15) . 3_666 yes
    C9 H12B 2.830(16) . . yes
    C12 H9A 2.857(18) . . yes
    H2 H9A 2.49(3) . 2_655 yes
    H2 H2A 2.53(3) . 4_565 yes
    H2A H8B 2.59(3) . 4_566 yes
    H4 C12 2.828(18) . 1_565 yes
    H4 H12A 2.38(2) . 1_565 yes
    H4 H12B 2.38(2) . 1_565 yes
    H5 O1 2.557(17) . 2_756 yes
    H5 H11A 2.36(2) . 2_756 yes
    H8B H11A 2.44(2) . 4_565 yes
    H9A H12B 2.40(2) . . yes
loop_
    _geom_angle_atom_site_label_1
    _geom_angle_atom_site_label_2
    _geom_angle_atom_site_label_3
    _geom_angle_site_symmetry_1
    _geom_angle_site_symmetry_3
    _geom_angle
    _geom_angle_publ_flag
    C6 S1 C7 . . 88.16(6) ?
    C12 O2 H2A . . 106.8(13) ?
    C7 N1 C1 . . 109.77(10) ?
    C7 N2 C10 . . 125.18(10) ?
    C7 N2 C8 . . 122.65(10) ?
    C10 N2 C8 . . 112.16(10) ?
    C10 N3 C11 . . 123.10(11) ?
    C10 N3 C9 . . 113.37(10) ?
    C11 N3 C9 . . 122.24(11) ?
    N1 C1 C2 . . 124.89(12) ?
    N1 C1 C6 . . 115.18(11) ?
    C2 C1 C6 . . 119.93(12) ?
    C3 C2 C1 . . 118.69(13) ?
    C3 C2 H2 . . 123.1(10) ?
    C1 C2 H2 . . 118.2(11) ?
    C2 C3 C4 . . 120.76(13) ?
    C2 C3 H3 . . 120.8(11) ?
    C4 C3 H3 . . 118.5(11) ?
    C5 C4 C3 . . 121.51(13) ?
    C5 C4 H4 . . 117.3(10) ?
    C3 C4 H4 . . 121.1(10) ?
    C4 C5 C6 . . 117.70(13) ?
    C4 C5 H5 . . 120.9(11) ?
    C6 C5 H5 . . 121.4(11) ?
    C5 C6 C1 . . 121.38(12) ?
    C5 C6 S1 . . 128.70(10) ?
    C1 C6 S1 . . 109.92(9) ?
    N1 C7 N2 . . 121.45(11) ?
    N1 C7 S1 . . 116.94(10) ?
    N2 C7 S1 . . 121.60(9) ?
    N2 C8 C9 . . 102.87(10) ?
    N2 C8 H8A . . 109.6(10) ?
    C9 C8 H8A . . 113.3(10) ?
    N2 C8 H8B . . 108.6(10) ?
    C9 C8 H8B . . 111.6(10) ?
    H8A C8 H8B . . 110.5(14) ?
    N3 C9 C8 . . 103.60(10) ?
    N3 C9 H9A . . 109.4(11) ?
    C8 C9 H9A . . 112.1(10) ?
    N3 C9 H9B . . 108.8(10) ?
    C8 C9 H9B . . 114.0(11) ?
    H9A C9 H9B . . 108.7(15) ?
    O1 C10 N3 . . 128.27(12) ?
    O1 C10 N2 . . 124.38(11) ?
    N3 C10 N2 . . 107.35(10) ?
    N3 C11 C12 . . 113.03(11) ?
    N3 C11 H11A . . 105.6(10) ?
    C12 C11 H11A . . 111.7(10) ?
    N3 C11 H11B . . 111.1(10) ?
    C12 C11 H11B . . 109.4(10) ?
    H11A C11 H11B . . 105.7(14) ?
    O2 C12 C11 . . 113.43(11) ?
    O2 C12 H12A . . 111.6(9) ?
    C11 C12 H12A . . 106.8(9) ?
    O2 C12 H12B . . 108.1(10) ?
    C11 C12 H12B . . 109.3(9) ?
    H12A C12 H12B . . 107.4(13) ?
loop_
    _geom_torsion_atom_site_label_1
    _geom_torsion_atom_site_label_2
    _geom_torsion_atom_site_label_3
    _geom_torsion_atom_site_label_4
    _geom_torsion_site_symmetry_1
    _geom_torsion_site_symmetry_2
    _geom_torsion_site_symmetry_3
    _geom_torsion_site_symmetry_4
    _geom_torsion
    _geom_torsion_publ_flag
    C7 N1 C1 C2 . . . . -179.95(12) ?
    C7 N1 C1 C6 . . . . 0.42(15) ?
    N1 C1 C2 C3 . . . . -178.49(12) ?
    C6 C1 C2 C3 . . . . 1.12(19) ?
    C1 C2 C3 C4 . . . . 0.4(2) ?
    C2 C3 C4 C5 . . . . -1.5(2) ?
    C3 C4 C5 C6 . . . . 1.1(2) ?
    C4 C5 C6 C1 . . . . 0.40(19) ?
    C4 C5 C6 S1 . . . . 179.83(10) ?
    N1 C1 C6 C5 . . . . 178.12(11) ?
    C2 C1 C6 C5 . . . . -1.53(19) ?
    N1 C1 C6 S1 . . . . -1.40(13) ?
    C2 C1 C6 S1 . . . . 178.95(9) ?
    C7 S1 C6 C5 . . . . -178.02(13) ?
    C7 S1 C6 C1 . . . . 1.45(9) ?
    C1 N1 C7 N2 . . . . -178.10(11) ?
    C1 N1 C7 S1 . . . . 0.80(13) ?
    C10 N2 C7 N1 . . . . -178.69(11) ?
    C8 N2 C7 N1 . . . . -0.05(18) ?
    C10 N2 C7 S1 . . . . 2.46(17) ?
    C8 N2 C7 S1 . . . . -178.90(9) ?
    C6 S1 C7 N1 . . . . -1.36(10) ?
    C6 S1 C7 N2 . . . . 177.54(10) ?
    C7 N2 C8 C9 . . . . 175.82(11) ?
    C10 N2 C8 C9 . . . . -5.38(14) ?
    C10 N3 C9 C8 . . . . -7.90(16) ?
    C11 N3 C9 C8 . . . . -175.30(11) ?
    N2 C8 C9 N3 . . . . 7.49(14) ?
    C11 N3 C10 O1 . . . . -8.4(2) ?
    C9 N3 C10 O1 . . . . -175.68(13) ?
    C11 N3 C10 N2 . . . . 172.01(11) ?
    C9 N3 C10 N2 . . . . 4.74(15) ?
    C7 N2 C10 O1 . . . . -0.1(2) ?
    C8 N2 C10 O1 . . . . -178.84(12) ?
    C7 N2 C10 N3 . . . . 179.53(11) ?
    C8 N2 C10 N3 . . . . 0.77(14) ?
    C10 N3 C11 C12 . . . . 135.47(13) ?
    C9 N3 C11 C12 . . . . -58.36(17) ?
    N3 C11 C12 O2 . . . . -59.05(15) ?
loop_
    _geom_hbond_atom_site_label_D
    _geom_hbond_atom_site_label_H
    _geom_hbond_atom_site_label_A
    _geom_hbond_site_symmetry_A
    _geom_hbond_distance_DH
    _geom_hbond_distance_HA
    _geom_hbond_distance_DA
    _geom_hbond_angle_DHA
    _geom_hbond_publ_flag
    O2 H2A N1 4_566 0.90(2) 1.97(2) 2.8560(15) 170(2) yes
    C5 H5 O1 2_756 0.954(19) 2.559(19) 3.4439(16) 154.3(14) yes
    C8 H8B O1 4_565 0.958(17) 2.532(16) 3.2542(16) 132.2(13) yes
    C8 H8A Cg1 3_666 0.997(17) 2.840(16) 3.5646(15) 130.0(12) yes
_shelx_space_group_comment
;
The symmetry employed for this shelxl refinement is uniquely defined
by the following loop, which should always be used as a source of
symmetry information in preference to the above space-group names.
They are only intended as comments.
;
_shelx_estimated_absorpt_T_min     0.544
_shelx_estimated_absorpt_T_max     0.773
_shelx_hkl_file
;
  -1   0   0    7.40    0.30
   1   0   0    7.50    0.30
   3   0   0  696.53   21.60
  -3   0   0  745.73   21.70
   4   0   0   77.29    3.00
   4   0   0   82.89    3.00
   5   0   0   10.70    1.00
   5   0   0   13.20    1.20
  -6   0   0  425.86   13.30
   6   0   0  436.06   13.60
  -7   0   0  156.28    5.10
   7   0   0  149.49    5.40
  -8   0   0   21.50    1.10
  -8   0   0   20.90    1.10
   0   1   0    0.00    0.10
   1  -1   0 1345.97   42.20
  -1  -1   0 1478.05   42.40
   1   1   0 1340.07   42.20
  -1   1   0 1480.65   42.40
   2  -1   0  507.45   15.30
  -2  -1   0  505.85   15.30
   2   1   0  494.55   15.30
  -2   1   0  536.35   15.30
   3  -1   0    5.80    0.80
  -3  -1   0    5.00    0.50
   3  -1   0    6.00    0.50
  -3   1   0    5.00    0.50
   4  -1   0    2.40    0.70
   4  -1   0    1.50    0.50
   4   1   0    1.40    0.50
   4   1   0    1.50    0.50
   5  -1   0   48.20    2.00
   5  -1   0   49.20    2.20
  -5  -1   0   46.60    2.00
   5   1   0   46.90    2.00
   5   1   0   46.40    2.20
  -6  -1   0  128.69    4.50
   6  -1   0  129.39    4.40
   6  -1   0  133.49    4.80
  -6   1   0  128.09    4.50
   6   1   0  131.19    4.70
  -7  -1   0   29.70    1.50
   7  -1   0   30.50    1.80
  -7   1   0   28.00    1.50
  -8  -1   0    3.60    0.60
  -8  -1   0    4.00    0.60
  -8   1   0    3.50    0.80
   0   2   0   15.70    0.60
   1  -2   0  107.19    3.40
  -1  -2   0  104.49    3.30
  -1   2   0  106.99    3.30
   1   2   0  110.39    3.30
  -2  -2   0  336.87   10.30
   2  -2   0  346.57   10.30
   2   2   0  336.27   10.30
   3  -2   0   85.49    3.10
  -3  -2   0   90.09    3.10
   3  -2   0   90.49    3.00
  -3   2   0   84.89    3.00
   3   2   0   89.29    3.00
   4  -2   0   39.50    1.90
   4  -2   0   41.20    1.80
   4   2   0   40.80    1.90
   4   2   0   41.80    1.90
   5  -2   0   16.30    1.10
   5  -2   0   17.30    1.30
  -5  -2   0   15.00    1.10
   5   2   0   16.30    1.30
   6  -2   0   68.19    2.90
  -6  -2   0   65.89    2.60
   6  -2   0   68.89    2.60
   6   2   0   63.59    2.90
  -6   2   0   63.69    2.60
   7  -2   0  431.66   13.90
  -7  -2   0  441.36   13.60
  -7   2   0  444.86   13.50
  -8  -2   0    3.00    0.60
  -8  -2   0    2.70    0.60
   0   3   0    0.00    0.10
  -1  -3   0  123.19    3.70
   1  -3   0  113.79    3.70
  -1   3   0  118.89    3.70
   2  -3   0   15.00    0.90
  -2  -3   0   17.50    0.80
  -2   3   0   17.40    0.80
   2   3   0   16.80    0.80
   3  -3   0   37.10    1.50
  -3  -3   0   35.60    1.60
   3  -3   0   37.50    1.60
   3   3   0   36.10    1.50
  -3   3   0   33.50    1.50
   4  -3   0   37.20    1.80
   4  -3   0   34.90    1.80
   4   3   0   37.40    1.90
   4   3   0   35.50    1.80
   5  -3   0   41.90    1.90
   5  -3   0   41.60    2.00
  -5  -3   0   43.40    1.80
   5   3   0   41.40    2.00
  -6  -3   0   63.59    2.50
   6  -3   0   65.69    2.70
   6  -3   0   65.39    2.80
  -6   3   0   61.99    2.60
   7  -3   0    6.80    1.10
  -7  -3   0    6.90    0.80
  -7  -3   0    6.10    0.90
  -8  -3   0   25.90    1.20
  -8  -3   0   25.60    1.20
   8  -3   0   21.50    1.80
   0   4   0 3889.61  116.19
  -1  -4   0    5.80    0.40
  -1   4   0    6.20    0.50
   1   4   0    5.80    0.40
   2  -4   0  419.36   13.30
  -2  -4   0  439.46   13.30
   2  -4   0  446.56   13.30
   2   4   0  425.36   13.20
  -2   4   0  446.26   13.20
   3  -4   0  131.09    4.60
   3  -4   0  139.69    4.60
   3   4   0  141.19    4.60
  -3   4   0  133.19    4.60
   4  -4   0  248.38    8.10
  -4  -4   0  259.07    8.10
   4  -4   0  272.77    8.40
   4   4   0  255.37    8.20
   5  -4   0   17.20    1.10
  -5  -4   0   17.30    1.10
   5  -4   0   19.00    1.40
  -6  -4   0  476.15   15.10
   6  -4   0  486.05   15.00
   6  -4   0  503.85   15.60
  -7  -4   0   93.79    3.20
   7  -4   0   88.79    3.60
  -7  -4   0   93.39    3.30
   8  -4   0   64.89    2.70
  -8  -4   0   66.09    2.40
   0   5   0    0.00    0.10
  -1  -5   0   12.90    0.80
  -1   5   0   15.10    0.80
   1   5   0   14.60    0.80
  -2  -5   0   63.59    2.40
   2  -5   0   64.99    2.40
  -2   5   0   65.09    2.40
   2   5   0   66.39    2.40
   3  -5   0  834.72   25.70
   3  -5   0  862.41   25.80
   3   5   0  856.51   25.70
   4  -5   0  187.98    6.20
  -4  -5   0  192.68    6.20
   4  -5   0  197.88    6.50
  -5  -5   0  131.09    4.80
   5  -5   0  140.29    4.90
   5  -5   0  129.59    4.80
   6  -5   0    0.90    0.60
   6  -5   0    0.20    0.40
  -6  -5   0    0.20    0.60
  -6  -5   0    0.60    0.40
  -7  -5   0   45.90    2.20
   7  -5   0   47.70    2.30
  -8  -5   0    3.70    0.50
   8  -5   0    4.60    1.40
   0   6   0 1063.69   31.80
   1  -6   0   64.79    2.50
   1   6   0   68.39    2.50
  -1   6   0   72.49    2.50
  -1   6   0   67.09    2.60
   2  -6   0  181.18    5.60
  -2   6   0  151.78    6.30
   2   6   0  178.08    5.60
   3  -6   0  170.88    6.00
   3   6   0  191.58    6.50
  -4  -6   0  183.28    5.70
   4  -6   0  178.68    6.00
  -4  -6   0  159.78    5.70
   4  -6   0  171.18    5.70
   5  -6   0    0.10    0.40
   5  -6   0    0.60    0.50
  -5  -6   0    0.50    0.40
   6  -6   0   84.89    3.10
  -6  -6   0   83.79    3.10
   6  -6   0   81.79    3.70
  -7  -6   0  100.39    3.50
   7  -6   0  101.09    3.90
  -8  -6   0   14.20    0.80
  -8   6   0   14.40    0.80
   0   7   0    2.70    0.60
   1  -7   0 2711.53   81.59
   1   7   0 2760.82   81.69
  -1   7   0 2773.02   81.69
   2  -7   0  134.49    4.70
   2   7   0  140.09    4.80
  -3  -7   0  364.86   11.30
  -3  -7   0  357.96   11.30
   3  -7   0  372.86   11.50
  -3  -7   0  366.16   11.40
  -4  -7   0    1.10    0.70
  -4  -7   0    2.80    0.80
   4  -7   0    3.10    1.00
   4  -7   0    2.00    0.80
  -4  -7   0    2.80    0.70
   5  -7   0  186.38    6.20
  -5  -7   0  184.78    6.20
   5  -7   0  194.28    6.60
  -6  -7   0   49.50    2.00
   6  -7   0   46.50    2.30
   7  -7   0    0.60    0.60
  -7  -7   0    0.50    0.40
  -8  -7   0    8.60    0.60
  -8   7   0    7.90    0.70
   0  -8   0    1.50    0.50
   0   8   0    2.90    0.80
   1  -8   0   21.70    1.30
   1   8   0   22.10    1.50
  -1   8   0   23.90    1.50
   2  -8   0    7.10    1.10
   2  -8   0    6.90    0.90
  -2  -8   0    6.50    1.00
  -2  -8   0    7.70    1.00
   3  -8   0   13.30    1.30
  -3  -8   0   13.20    1.20
  -3  -8   0   13.90    1.20
   3  -8   0   13.90    1.10
  -3  -8   0   17.10    1.20
   4  -8   0  350.26   10.90
  -4  -8   0  336.77   10.50
   4  -8   0  327.27   10.50
  -4  -8   0  337.27   10.50
  -4  -8   0  324.17   10.50
  -5  -8   0   12.50    1.00
  -5  -8   0   13.00    1.30
   5  -8   0   12.10    1.10
   5  -8   0   12.20    1.20
   6  -8   0  367.96   12.30
  -6  -8   0  399.46   12.00
   7  -8   0    3.40    0.90
  -7  -8   0    3.30    0.50
   0  -9   0    0.90    0.50
   0  -9   0    0.50    0.50
   0  -9   0   -0.30    0.50
  -1  -9   0   23.50    1.30
   1  -9   0   23.40    1.40
   1  -9   0   20.70    1.40
   1  -9   0   21.20    1.30
  -1  -9   0   21.00    1.30
   2  -9   0    4.20    1.00
  -2  -9   0    1.40    0.90
  -2  -9   0    1.60    0.40
  -2  -9   0    3.00    0.90
   2  -9   0    1.20    0.50
  -3  -9   0    0.00    0.40
   3  -9   0    0.80    0.70
  -3  -9   0    0.50    0.50
   3  -9   0    0.20    0.50
  -3  -9   0    0.20    0.50
  -4  -9   0   68.39    2.70
   4  -9   0   73.99    3.00
  -4  -9   0   71.19    2.80
  -4  -9   0   70.29    2.80
   5  -9   0   44.60    2.30
  -5  -9   0   48.30    2.10
  -5  -9   0   50.19    2.00
  -6  -9   0   12.50    0.90
   6  -9   0   12.20    1.20
  -7  -9   0  230.88    7.10
   7  -9   0  221.68    7.20
  -7   9   0  216.88    6.90
   0 -10   0  535.25   16.10
   0 -10   0  518.55   16.10
   1 -10   0  985.30   29.40
   1 -10   0  979.20   29.50
   1 -10   0  962.50   29.30
  -1 -10   0  987.50   29.40
  -1 -10   0  965.20   29.40
   2 -10   0  143.29    4.90
  -2 -10   0  137.19    4.60
  -2 -10   0  138.69    4.70
   2 -10   0  124.99    4.60
   2 -10   0  135.49    4.60
  -3 -10   0  806.42   24.70
  -3 -10   0  805.72   24.70
   3 -10   0  808.02   24.70
  -3 -10   0  824.62   24.70
   3 -10   0  843.42   25.10
  -4 -10   0  300.37    9.20
  -4 -10   0  291.77    9.20
  -4 -10   0  295.17    9.20
   4 -10   0  272.37    9.50
   5 -10   0    0.80    0.50
  -5 -10   0    0.90    0.40
  -5 -10   0    1.60    0.80
   6 -10   0  165.58    5.60
  -6 -10   0  159.18    5.30
  -7 -10   0   91.19    3.00
   0 -11   0    0.30    0.50
   0 -11   0    0.40    0.40
  -1 -11   0  403.26   12.80
  -1 -11   0  401.06   12.80
   1 -11   0  411.96   12.80
   1 -11   0  434.46   13.00
   1 -11   0  415.56   12.80
  -2 -11   0    1.40    0.40
  -2 -11   0    1.60    0.50
   2 -11   0    2.10    0.70
   2 -11   0    2.20    0.50
   2 -11   0    1.20    0.60
   3 -11   0  147.59    5.30
   3 -11   0  153.98    5.10
  -3 -11   0  150.28    5.10
  -3 -11   0  150.18    5.10
  -3 -11   0  150.18    5.10
  -4 -11   0   75.59    2.80
  -4 -11   0   75.29    2.80
  -4 -11   0   76.89    2.80
   4 -11   0   70.49    3.10
  -5 -11   0  413.66   12.30
  -5 -11   0  400.06   12.30
   5 -11   0  396.96   12.70
  -5 -11   0  390.86   12.30
   6 -11   0   78.99    3.00
  -6 -11   0   76.69    2.70
   0 -12   0  860.11   25.70
   0 -12   0  839.22   25.70
   1 -12   0   48.00    2.10
   1 -12   0   48.20    2.10
  -1 -12   0   48.90    2.10
  -1 -12   0   47.60    2.10
   2 -12   0  929.31   28.90
  -2 -12   0  995.60   28.90
  -2 -12   0  926.21   28.70
   2 -12   0  930.51   28.60
   2 -12   0  976.90   28.70
   3 -12   0    3.00    0.90
  -3 -12   0    1.00    0.50
   3 -12   0    2.80    1.00
  -3 -12   0    0.70    0.40
   4 -12   0   30.90    1.70
  -4 -12   0   31.10    1.50
  -4 -12   0   32.00    1.50
  -4 -12   0   31.50    1.60
   5 -12   0    2.60    0.80
  -5 -12   0    3.30    0.80
  -5 -12   0    4.00    0.90
  -5 -12   0    4.00    0.80
  -6 -12   0   33.10    1.30
   0 -13   0    0.70    0.50
   0 -13   0    1.40    0.40
  -1 -13   0  259.87    8.40
   1 -13   0  253.87    8.20
  -1 -13   0  249.68    8.20
   1 -13   0  257.27    8.10
   2 -13   0   56.29    2.20
  -2 -13   0   51.89    2.20
  -2 -13   0   53.59    2.20
   3 -13   0   29.50    1.70
  -3 -13   0   34.40    1.60
   3 -13   0   31.10    1.50
  -3 -13   0   35.30    1.70
   4 -13   0    1.00    0.70
  -4 -13   0    1.40    0.40
  -4 -13   0    0.50    0.40
   5 -13   0   36.00    1.70
   0 -14   0    7.00    0.80
  -1 -14   0   29.80    1.50
   1 -14   0   30.70    1.50
   1 -14   0   28.30    1.40
  -1 -14   0   31.10    1.50
  -2 -14   0    1.20    0.40
  -2 -14   0    0.70    0.30
   2 -14   0    0.70    0.40
   3 -14   0    3.70    0.80
  -3 -14   0    4.70    0.60
  -3 -14   0    5.20    0.60
  -4 -14   0  114.19    3.70
  -4 -14   0  111.69    3.70
   0 -15   0    0.20    0.30
   0 -15   0    0.60    0.40
  -1 -15   0  146.59    4.80
   1 -15   0  144.49    4.80
   1 -15   0  144.39    4.70
  -1 -15   0  145.89    4.80
   2 -15   0   85.19    2.90
  -2 -15   0   80.79    2.90
  -2 -15   0   83.79    2.90
  -3 -15   0    0.30    0.20
  -3 -15   0    0.90    0.30
   3 -15   0    1.30    0.50
  -4 -15   0    1.10    0.40
  -4 -15   0    0.20    0.30
   0 -16   0    7.70    0.70
   0 -16   0    8.00    0.70
  -1 -16   0   43.70    1.70
   1 -16   0   43.70    1.60
   1 -16   0   43.10    1.60
  -1 -16   0   41.80    1.60
  -2 -16   0    7.80    0.70
  -2 -16   0    7.70    0.60
   2 -16   0    8.80    0.70
  -3 -16   0   59.39    2.00
  -3 -16   0   57.39    2.00
   0 -17   0    0.80    0.30
   0 -17   0   -0.20    0.20
  -1 -17   0   14.10    0.70
   1 -17   0   14.50    0.70
  -1 -17   0   14.30    0.70
  -8   0   1    0.60    0.30
  -8   0   1    0.80    0.50
  -7   0   1    0.20    0.50
  -6   0   1    0.30    0.50
   6   0  -1   -0.20    0.60
  -5   0   1   -0.70    0.50
   5   0  -1   -0.40    0.40
   5   0  -1    0.50    0.60
   4   0  -1   -0.50    0.50
   4   0  -1    0.40    0.40
  -3   0   1    0.40    0.30
  -2   0   1    0.80    0.20
   1   0  -1    0.00    0.10
  -1   0   1    0.10    0.10
   0   0  -1    0.10    0.10
  -1   0  -1    0.00    0.10
   1   0   1    0.10    0.10
  -2   0  -1    0.00    0.10
   2   0   1    0.20    0.10
   3   0   1   -0.10    0.40
   3   0   1    0.40    0.20
  -3   0  -1   -0.10    0.20
   4   0   1    0.50    0.40
   4   0   1   -0.20    0.40
   5   0   1    0.30    0.40
   5   0   1    1.30    0.50
   6   0   1    0.30    0.30
  -6   0  -1    0.40    0.40
   6   0   1    0.20    0.60
   7   0   1    0.60    0.60
  -7   0  -1    0.00    0.40
  -8   0  -1   -0.10    0.40
  -8  -1   1   58.79    2.20
  -8  -1   1   59.79    2.20
  -8   1   1   59.79    2.20
   7  -1  -1    3.50    0.90
  -7  -1   1    4.90    0.80
  -7   1   1    2.70    0.90
   6  -1  -1  133.59    4.70
  -6  -1   1  131.99    4.50
   6   1  -1  126.99    4.70
  -6   1   1  131.99    4.50
  -5  -1   1  213.88    6.90
   5  -1  -1  219.38    7.10
   5  -1  -1  221.98    6.90
  -5   1   1  207.18    6.90
   5   1  -1  216.28    7.10
   4  -1  -1   24.80    1.40
   4  -1  -1   24.70    1.30
   4   1  -1   24.70    1.40
   4   1  -1   20.90    1.40
   3  -1  -1    2.10    0.40
  -3  -1   1    1.70    0.40
  -3   1   1    1.10    0.40
   2   1  -1 6612.34  203.78
  -2   1   1 7094.39  203.88
   1  -1  -1  447.16   13.80
  -1  -1   1  480.45   14.20
   1   1  -1  452.15   13.90
  -1   1   1  480.55   14.10
  -1  -1  -1    4.00    0.20
   1  -1   1    4.50    0.20
  -1   1  -1    4.20    0.20
   1   1   1    4.10    0.20
  -2  -1  -1  134.49    4.20
   2  -1   1  133.49    4.20
   2   1   1  135.89    4.20
  -2   1  -1  138.39    4.20
   3  -1   1   44.10    1.80
  -3  -1  -1   43.00    1.70
   3  -1   1   44.30    1.70
   3   1   1   45.80    1.70
  -3   1  -1   44.70    1.70
   3   1   1   44.70    1.80
   4  -1   1  454.65   14.20
   4  -1   1  457.55   14.20
   4   1   1  461.55   14.20
   4   1   1  465.75   14.20
   5  -1   1  277.47    8.90
   5  -1   1  262.97    8.60
   5   1   1  286.67    8.90
   5   1   1  268.87    8.60
   6  -1   1  262.07    8.60
  -6  -1  -1  256.57    8.20
   6  -1   1  249.78    8.20
   6   1   1  270.67    8.50
  -6   1  -1  247.48    8.20
   7  -1   1   17.80    1.40
  -7  -1  -1   19.90    1.20
   7   1   1   19.20    1.60
  -7   1  -1   19.30    1.20
  -8  -1  -1   48.70    1.90
  -8  -1  -1   49.20    1.90
  -8   1  -1   49.30    1.90
  -8  -2   1   14.40    0.90
  -8  -2   1   14.30    0.90
  -8   2   1   13.60    0.90
  -7  -2   1   81.99    2.90
   7  -2  -1   75.89    3.20
  -7  -2   1   77.39    2.90
  -7   2   1   79.19    3.00
  -6  -2   1    4.20    0.80
   6  -2  -1    5.40    1.00
  -6   2   1    6.00    1.10
  -5  -2   1    3.80    0.80
   5  -2  -1    4.20    0.80
   5  -2  -1    5.00    0.80
  -5   2   1    4.00    0.80
   5   2  -1    5.10    1.20
   4  -2  -1    3.00    0.70
   4  -2  -1    3.50    0.90
   4   2  -1    3.40    0.90
   4   2  -1    3.10    1.00
   3  -2  -1   41.90    1.60
  -3  -2   1   37.10    1.60
   3  -2  -1   39.00    1.70
   3   2  -1   44.40    1.60
  -3   2   1   40.20    1.60
  -2  -2   1   25.00    1.00
   2  -2  -1   25.60    1.00
   2   2  -1   24.70    1.00
  -2   2   1   25.30    1.00
  -1  -2   1  713.73   21.80
   1  -2  -1  721.03   22.10
  -1   2   1  761.72   22.00
   1   2  -1  708.33   22.20
   0   2   1   21.90    0.80
   0   2  -1   24.60    0.80
  -1  -2  -1  643.94   19.90
   1  -2   1  662.73   20.10
   1   2   1  647.24   20.00
  -1   2  -1  690.73   20.00
   2  -2   1    7.20    0.40
  -2  -2  -1    6.30    0.50
   2   2   1    6.60    0.40
  -2   2  -1    7.00    0.40
  -3  -2  -1  244.88    7.80
   3  -2   1  249.08    7.80
   3   2   1  253.47    7.80
  -3   2  -1  245.58    7.70
   3   2   1  243.28    7.70
   4  -2   1  196.48    6.60
   4  -2   1  202.18    6.70
   4   2   1  204.68    6.60
   4   2   1  206.18    6.70
   5  -2   1  141.49    5.10
   5  -2   1  139.99    4.80
   5   2   1  148.69    5.00
   5   2   1  142.99    4.80
   6  -2   1    9.80    0.90
  -6  -2  -1   12.60    1.00
   6  -2   1   10.60    1.20
   6   2   1   10.10    1.30
   7  -2   1   51.39    2.40
  -7  -2  -1   54.09    2.20
  -7   2  -1   55.39    2.20
   8  -2   1    1.40    0.90
  -8  -2  -1    2.20    0.50
  -8  -2  -1    1.00    0.40
  -8   2  -1    1.60    0.80
  -8  -3   1   50.39    1.90
  -8  -3   1   51.39    1.90
  -8   3   1   49.99    2.00
  -7  -3   1    4.10    0.80
  -7  -3   1    5.10    0.80
   6  -3  -1   20.60    1.50
  -6  -3   1   21.00    1.20
  -5  -3   1  284.97    9.00
   5  -3  -1  279.67    9.20
   5  -3  -1  293.57    9.00
   4  -3  -1   11.40    0.90
   4  -3  -1   10.80    1.10
   4   3  -1   10.00    1.10
   3  -3  -1  111.59    3.70
   3  -3  -1  108.49    3.80
  -3  -3   1  105.89    3.80
   3   3  -1  112.29    3.70
  -3   3   1  112.29    3.80
   2  -3  -1  560.34   18.00
  -2  -3   1  610.34   18.00
   2   3  -1  625.34   18.00
   1  -3  -1  400.56   12.60
  -1  -3   1  427.86   12.60
  -1   3   1  435.46   12.60
   1   3  -1  407.66   12.70
   0   3  -1   54.89    1.80
   0   3   1   53.59    1.80
  -1  -3  -1  118.19    3.60
  -1   3  -1  107.19    3.50
  -2  -3  -1    1.80    0.40
   2  -3   1    1.70    0.30
   2   3   1    1.30    0.30
   3  -3   1  130.29    4.30
   3  -3   1  134.39    4.30
  -3  -3  -1  122.69    4.30
   3   3   1  132.69    4.30
   3   3   1  130.39    4.30
  -3   3  -1  119.99    4.20
   4  -3   1  262.07    8.50
   4  -3   1  251.77    8.30
   4  -3   1  273.07    8.50
   4   3   1  263.57    8.60
   4   3   1  273.87    8.50
   5  -3   1  197.88    6.50
  -5  -3  -1  197.58    6.50
   5  -3   1  201.78    6.80
   5   3   1  205.98    6.70
   6  -3   1  335.37   10.70
   6  -3   1  330.17   10.30
  -6  -3  -1  309.97   10.20
   6   3   1  330.27   10.50
   7  -3   1   56.39    2.60
  -7  -3  -1   62.49    2.30
  -7   3  -1   57.19    2.30
  -8  -3  -1    3.00    0.50
  -8  -3  -1    4.20    0.80
   8  -3   1    2.90    0.90
  -8  -4   1    0.20    0.30
  -8  -4   1    1.00    0.50
  -8   4   1   -0.20    0.30
  -7  -4   1    1.00    0.60
   7  -4  -1    0.80    0.60
  -7  -4   1    0.90    0.40
  -6  -4   1  118.09    4.10
  -6  -4   1  113.29    4.10
   6  -4  -1  121.09    4.50
   5  -4  -1    3.60    0.80
   5  -4  -1    3.30    0.80
  -5  -4   1    3.30    0.70
  -4  -4   1   31.40    1.60
   4  -4  -1   38.40    1.70
   4  -4  -1   38.80    1.90
   3  -4  -1   14.10    0.90
   3  -4  -1   12.40    0.90
   3   4  -1   12.90    0.90
   2  -4  -1   84.79    2.90
  -2  -4   1   84.29    2.90
   2  -4  -1   84.99    3.00
  -2   4   1   87.09    2.90
   2   4  -1   84.89    2.90
  -1  -4   1   17.90    0.80
  -1   4   1   18.10    0.80
   1   4  -1   18.70    0.80
   0   4  -1  857.01   24.80
   0   4   1  805.42   24.80
  -1  -4  -1   65.89    2.20
   1   4   1   61.99    2.20
  -2  -4  -1  190.98    6.00
   2  -4   1  180.28    6.00
   2  -4   1  189.18    5.90
  -2   4  -1  189.58    5.90
   2   4   1  185.58    5.90
   3  -4   1   69.89    2.60
   3  -4   1   73.09    2.60
  -3   4  -1   64.09    2.60
   3   4   1   67.29    2.60
   3   4   1   70.09    2.60
   4  -4   1   77.79    2.90
   4  -4   1   81.99    3.10
  -4  -4  -1   79.59    2.90
   4   4   1   76.19    3.00
   5  -4   1  120.79    4.30
   5  -4   1  125.69    4.60
  -5  -4  -1  124.39    4.30
   5   4   1  128.39    4.50
   6  -4   1   -0.20    0.50
   6  -4   1    0.70    0.40
  -6  -4  -1   -0.50    0.40
  -7  -4  -1   11.10    1.00
  -7  -4  -1   10.90    1.00
   7  -4   1   10.10    1.10
   8  -4   1   13.40    1.30
  -8  -4  -1   12.30    0.80
  -8  -5   1  103.19    3.50
  -8   5   1  103.59    3.50
   7  -5  -1   60.49    2.70
  -7  -5   1   67.59    2.60
  -7  -5   1   61.99    2.40
  -6  -5   1  978.50   29.80
   6  -5  -1  954.50   30.20
  -6  -5   1 1032.70   29.70
  -5  -5   1  296.87    9.60
   5  -5  -1  319.57    9.90
   5  -5  -1  303.57    9.50
  -5  -5   1  293.07    9.50
  -5  -5   1  300.17    9.50
  -4  -5   1  398.16   12.90
   4  -5  -1  397.06   12.90
   4  -5  -1  420.36   13.20
  -4  -5   1  472.35   13.50
   3  -5  -1 1345.67   40.80
   3  -5  -1 1367.76   40.90
   3   5  -1 1380.86   40.90
  -2  -5   1 1280.67   39.40
   2  -5  -1 1318.27   39.40
   2   5  -1 1409.06   39.40
  -2   5   1 1267.27   39.40
   1   5  -1    1.60    0.40
  -1   5   1    2.30    0.40
   0   5   1  459.85   13.50
   0   5  -1  426.66   13.40
  -1   5  -1 1689.03   50.59
  -1   5  -1 1730.23   50.19
   1   5   1 1613.04   50.19
  -2  -5  -1 3207.08   95.09
  -2   5  -1 3198.48   95.39
   2   5   1 3169.78   95.29
   3  -5   1    4.00    0.70
   3   5   1    5.10    0.90
   3   5   1    4.70    0.90
   4  -5   1 2177.88   63.59
  -4  -5  -1 2124.29   63.19
   4  -5   1 2079.09   63.19
   4   5   1 2128.69   63.39
   5  -5   1  459.65   14.40
  -5  -5  -1  452.95   14.00
   5  -5   1  456.95   14.00
   5   5   1  442.06   14.10
   6  -5   1  121.49    4.70
  -6  -5  -1  127.39    4.40
   6  -5   1  130.59    4.40
   7  -5   1  119.99    4.50
  -7  -5  -1  124.09    4.20
  -8  -5  -1  113.99    3.70
  -8  -6   1    0.30    0.30
  -8   6   1    0.20    0.30
   7  -6  -1    6.40    1.10
  -7  -6   1    5.30    0.70
  -6  -6   1   28.10    1.40
   6  -6  -1   26.40    1.70
  -5  -6   1  163.38    5.50
   5  -6  -1  170.08    5.90
   5  -6  -1  163.78    5.50
  -5  -6   1  167.88    5.50
   4  -6  -1   44.60    2.00
  -4  -6   1   39.20    1.90
   4  -6  -1   41.30    1.90
  -4  -6   1   41.90    1.80
   3  -6  -1  383.66   12.00
   3   6  -1  380.96   12.10
   2  -6  -1    0.20    0.40
   2   6  -1    0.60    0.30
   1  -6  -1 3265.77  101.89
   1   6  -1 3585.44  102.89
  -1   6   1 3364.76  102.89
  -1   6   1 3545.05  103.79
   0  -6  -1   88.69    3.20
   0   6   1   87.99    3.30
   0   6  -1   94.39    3.20
   0   6   1   98.79    3.20
   1  -6   1   83.79    3.10
  -1   6  -1   88.29    3.00
  -1   6  -1   85.39    3.10
   1   6   1   93.99    3.10
   2  -6   1  111.09    3.80
  -2   6  -1  110.09    3.90
   2   6   1  105.99    3.70
   2   6   1  114.49    3.90
   3  -6   1  204.48    6.60
   3   6   1  193.18    6.40
   4  -6   1   79.19    3.20
  -4  -6  -1   80.99    3.00
   4  -6   1   78.39    3.00
   4   6   1   87.09    3.20
   5  -6   1   48.10    2.10
   5  -6   1   50.29    2.40
  -5  -6  -1   46.80    2.00
   6  -6   1    4.10    0.80
  -6  -6  -1    2.50    0.70
   6  -6   1    2.50    0.90
   7  -6   1    5.60    0.90
  -7  -6  -1    6.20    0.60
  -8  -6  -1   41.40    1.70
  -8  -7   1    8.80    0.60
  -8   7   1    9.70    0.70
  -7  -7   1   18.20    1.10
   7  -7  -1   19.60    1.40
  -6  -7   1  134.89    4.50
   6  -7  -1  126.49    4.80
   5  -7  -1  146.59    5.00
  -5  -7   1  147.79    5.00
   5  -7  -1  152.68    5.40
  -5  -7   1  146.59    5.00
  -4  -7   1   14.80    1.20
   4  -7  -1   12.70    1.30
  -4  -7   1   14.20    1.40
  -4  -7   1   13.40    1.00
   4  -7  -1   13.20    1.40
   4  -7  -1   13.60    1.10
  -3  -7   1  134.49    4.50
   3  -7  -1  132.19    4.60
   3  -7  -1  131.59    4.50
  -3  -7   1  135.69    4.50
  -3  -7   1  129.89    4.40
   2  -7  -1   48.00    2.00
   2   7  -1   48.40    2.10
   1  -7  -1    7.50    0.80
   1   7  -1    8.60    0.90
  -1   7   1    9.00    0.80
   0  -7   1   39.80    1.90
   0  -7  -1   42.00    1.80
   0   7  -1   41.70    1.70
   0   7   1   42.00    1.80
   0   7  -1   38.40    1.90
   1  -7   1   67.29    2.60
   1   7   1   72.19    2.70
  -1   7  -1   72.89    2.70
   2  -7   1  249.58    7.80
   2   7   1  234.58    7.70
  -2   7  -1  259.57    7.90
   2   7   1  230.38    7.90
  -3  -7  -1  146.49    4.80
  -3  -7  -1  145.49    4.90
  -3  -7  -1  145.49    4.90
   3  -7   1  137.49    4.90
   3  -7   1  152.68    5.00
   3   7   1  139.29    4.90
  -4  -7  -1  430.36   13.30
   4  -7   1  436.66   13.30
   4  -7   1  440.96   13.70
  -4  -7  -1  421.46   13.40
   5  -7   1    1.80    0.50
  -5  -7  -1    2.90    0.70
   5  -7   1    3.80    0.90
   6  -7   1    2.40    0.90
  -6  -7  -1    3.30    0.70
   6  -7   1    2.10    0.50
   7  -7   1   78.69    3.10
  -7  -7  -1   75.19    2.70
  -8  -7  -1   95.49    3.10
  -8   7  -1   97.09    3.10
   7  -8  -1    4.30    0.90
  -7  -8   1    4.90    0.60
  -6  -8   1    6.50    0.80
   6  -8  -1    5.70    0.90
  -5  -8   1    9.40    1.10
   5  -8  -1   10.60    1.20
  -5  -8   1    9.20    0.90
   4  -8  -1   53.79    2.30
   4  -8  -1   52.59    2.40
  -4  -8   1   52.39    2.20
  -4  -8   1   53.09    2.30
  -4  -8   1   54.79    2.30
   3  -8  -1   15.10    1.20
  -3  -8   1   16.00    1.20
   3  -8  -1   17.00    1.20
  -3  -8   1   15.50    1.20
  -3  -8   1   14.30    1.20
   2  -8  -1   40.10    1.90
   2  -8  -1   46.50    2.00
  -2  -8   1   44.30    1.90
  -2  -8   1   43.40    1.90
   1  -8  -1   73.29    2.70
   1   8  -1   70.49    2.90
  -1   8   1   70.19    2.90
   0  -8  -1    3.70    0.80
   0  -8   1    3.80    1.00
   0   8  -1    4.60    0.90
   0   8   1    3.10    0.90
  -1  -8  -1   19.10    1.40
   1  -8   1   17.20    1.10
  -1   8  -1   18.30    1.40
   1   8   1   18.90    2.20
  -2  -8  -1  274.57    8.80
   2  -8   1  278.97    8.90
  -2  -8  -1  289.97    8.70
   2   8   1  266.37    8.70
   3  -8   1    0.40    0.50
  -3  -8  -1    2.00    0.70
  -3  -8  -1   -0.70    0.50
   3  -8   1    0.70    1.00
  -3  -8  -1    0.40    0.50
   4  -8   1   50.49    2.20
   4  -8   1   57.99    2.50
  -4  -8  -1   53.09    2.40
  -4  -8  -1   56.29    2.20
  -4  -8  -1   53.69    2.40
   5  -8   1  132.79    4.50
  -5  -8  -1  135.29    4.50
   5  -8   1  122.59    4.80
   6  -8   1  112.79    4.30
   6  -8   1  119.89    4.00
  -6  -8  -1  113.59    4.50
   7  -8   1   19.60    1.30
  -7  -8  -1   17.70    1.00
  -7  -9   1    7.80    0.60
   7  -9  -1    8.90    1.00
  -6  -9   1  230.48    7.30
   6  -9  -1  221.78    7.70
   5  -9  -1  128.19    5.00
  -5  -9   1  142.19    4.70
  -5  -9   1  143.49    4.70
  -5  -9   1  138.59    4.90
  -4  -9   1   34.80    1.70
  -4  -9   1   36.00    1.70
  -4  -9   1   35.10    1.70
   4  -9  -1   34.90    1.70
  -3  -9   1  538.45   16.50
   3  -9  -1  538.35   16.40
  -3  -9   1  534.25   16.40
  -3  -9   1  536.05   16.50
   3  -9  -1  540.25   16.80
  -2  -9   1  269.47    8.80
   2  -9  -1  281.67    9.00
   2  -9  -1  270.37    8.80
  -2  -9   1  282.57    8.80
   2  -9  -1  286.67    8.80
  -2  -9   1  286.67    8.80
  -1  -9   1   47.40    1.90
   1  -9  -1   46.40    2.00
  -1  -9   1   43.20    1.90
   1  -9  -1   46.70    2.00
   1  -9  -1   45.50    1.90
   0  -9  -1  434.16   13.20
   0  -9   1  415.46   13.20
   0  -9   1  439.86   13.20
   0  -9  -1  421.56   13.20
   0  -9   1  431.96   13.20
   1  -9   1  283.17    8.80
   1  -9   1  297.47    8.90
  -1  -9  -1  288.67    8.80
   1  -9   1  284.47    8.80
  -1  -9  -1  269.67    8.80
   1   9   1  248.18    9.50
   2  -9   1  164.48    5.50
  -2  -9  -1  159.08    5.30
   2  -9   1  162.08    5.30
  -2  -9  -1  157.48    5.30
   2   9   1  150.98    5.30
  -3  -9  -1   45.70    2.00
   3  -9   1   46.30    2.20
  -3  -9  -1   44.60    2.00
  -3  -9  -1   46.30    2.10
  -4  -9  -1  929.81   27.60
   4  -9   1  888.21   27.50
  -4  -9  -1  923.41   27.60
  -4  -9  -1  910.61   27.60
   4  -9   1  927.01   28.00
  -5  -9  -1    0.50    0.40
   5  -9   1    0.20    0.50
   5  -9   1    0.40    0.50
  -6  -9  -1  246.78    7.70
   6  -9   1  235.78    8.00
   7  -9   1   11.90    1.10
  -7  -9  -1   13.20    0.80
  -7 -10   1  184.48    5.80
   6 -10  -1   39.30    2.00
  -6 -10   1   41.90    1.70
  -5 -10   1   26.30    1.40
  -5 -10   1   29.30    1.40
   5 -10  -1   26.90    1.60
  -5 -10   1   28.70    1.60
   4 -10  -1   75.39    2.80
  -4 -10   1   73.29    2.80
  -4 -10   1   73.29    2.80
  -4 -10   1   71.19    2.80
   4 -10  -1   67.79    3.10
   3 -10  -1  478.15   14.90
  -3 -10   1  493.45   14.90
  -3 -10   1  475.15   14.90
   3 -10  -1  488.75   15.20
  -3 -10   1  485.35   14.90
  -2 -10   1   30.20    1.60
   2 -10  -1   30.50    1.60
  -2 -10   1   32.50    1.60
   2 -10  -1   31.10    1.70
   2 -10  -1   30.00    1.70
  -2 -10   1   29.10    1.70
  -1 -10   1 1357.36   41.10
   1 -10  -1 1397.66   41.10
  -1 -10   1 1360.36   41.10
   1 -10  -1 1373.76   41.10
   1 -10  -1 1381.26   41.30
   0 -10   1    0.60    0.40
   0 -10  -1    1.20    0.50
   0 -10   1    0.40    0.40
   0 -10  -1    0.40    0.40
   1 -10   1  110.39    3.90
   1 -10   1  107.49    4.00
  -1 -10  -1  113.39    3.90
   1 -10   1  111.79    3.90
  -1 -10  -1  116.99    3.90
   1  10   1  109.29    4.00
   2 -10   1   45.60    2.00
  -2 -10  -1   47.30    2.00
   2 -10   1   49.40    2.20
  -2 -10  -1   40.90    2.30
  -3 -10  -1  269.17    8.70
  -3 -10  -1  265.97    8.70
   3 -10   1  275.67    8.70
  -3 -10  -1  273.57    8.70
   3 -10   1  282.67    9.00
   4 -10   1    0.20    0.50
  -4 -10  -1    1.30    0.50
  -4 -10  -1    0.20    0.60
  -4 -10  -1    0.10    0.50
   5 -10   1  587.44   18.30
  -6 -10  -1   -0.10    0.40
   6 -10   1    0.40    0.50
  -7 -10  -1  172.88    5.40
  -6 -11   1    6.10    0.60
   6 -11  -1    5.50    0.90
  -5 -11   1   86.29    3.00
   5 -11  -1   81.19    3.30
  -5 -11   1   85.39    3.00
  -5 -11   1   83.99    3.00
  -4 -11   1   67.39    2.60
   4 -11  -1   70.69    2.60
   4 -11  -1   59.69    2.80
  -4 -11   1   71.29    2.60
  -4 -11   1   68.49    2.60
  -3 -11   1  489.95   15.00
  -3 -11   1  484.95   15.00
   3 -11  -1  473.45   15.30
   3 -11  -1  509.25   15.00
  -3 -11   1  479.75   15.00
   2 -11  -1   17.10    1.30
  -2 -11   1   17.30    1.20
   2 -11  -1   17.70    1.30
  -2 -11   1   17.90    1.20
   2 -11  -1   16.70    1.20
   1 -11  -1   44.90    2.00
   1 -11  -1   42.90    2.00
  -1 -11   1   47.80    2.00
  -1 -11   1   48.00    2.00
   0 -11   1  110.59    3.80
   0 -11   1  105.59    3.80
   0 -11  -1  106.89    3.80
   0 -11  -1  107.49    3.80
  -1 -11  -1  267.77    8.50
  -1 -11  -1  258.07    8.50
   1 -11   1  273.77    8.60
   1 -11   1  258.57    8.50
   1 -11   1  265.17    8.50
   1  11   1  273.17    8.60
   2 -11   1    4.70    1.00
  -2 -11  -1    5.90    0.90
   2 -11   1    5.10    1.00
  -2 -11  -1    4.10    0.80
  -3 -11  -1   20.40    1.30
  -3 -11  -1   21.80    1.30
   3 -11   1   21.10    1.50
   3 -11   1   19.80    1.50
  -4 -11  -1   29.60    1.50
  -4 -11  -1   30.10    1.60
  -4 -11  -1   29.60    1.50
   4 -11   1   27.50    1.70
   5 -11   1   15.20    1.20
  -5 -11  -1   13.60    1.00
  -6 -11  -1   13.60    1.00
   6 -11   1   14.20    1.10
  -6 -12   1   40.90    1.60
   6 -12  -1   42.40    1.80
  -5 -12   1  129.99    4.30
  -5 -12   1  128.69    4.30
  -5 -12   1  131.79    4.30
   4 -12  -1   18.90    1.40
   4 -12  -1   20.80    1.30
  -4 -12   1   20.70    1.20
  -4 -12   1   21.70    1.60
  -3 -12   1   76.89    2.90
  -3 -12   1   78.29    2.90
   3 -12  -1   78.69    2.90
  -3 -12   1   77.29    2.90
   3 -12  -1   68.39    3.10
  -2 -12   1    1.00    0.50
   2 -12  -1    0.30    0.50
  -2 -12   1    0.30    0.40
   2 -12  -1   -0.10    0.50
   2 -12  -1    0.20    0.50
  -1 -12   1   51.89    2.20
  -1 -12   1   51.29    2.20
   1 -12  -1   53.69    2.20
   1 -12  -1   58.79    2.30
   0 -12  -1   24.80    1.40
   0 -12   1   25.40    1.40
   0 -12   1   26.30    1.40
   0 -12  -1   25.50    1.40
  -1 -12  -1  270.27    8.70
  -1 -12  -1  262.77    8.60
   1 -12   1  266.17    8.50
   1 -12   1  276.67    8.60
   2 -12   1  176.68    5.70
  -2 -12  -1  172.58    5.90
  -2 -12  -1  167.88    5.80
   2 -12   1  166.78    5.90
   3 -12   1  425.16   12.90
   3 -12   1  390.66   13.10
  -3 -12  -1  430.56   13.00
  -3 -12  -1  426.26   12.90
  -4 -12  -1  133.79    4.40
   4 -12   1  124.39    4.60
  -4 -12  -1  133.19    4.40
  -5 -12  -1   55.59    2.70
   5 -12   1   62.29    2.50
   5 -13  -1    4.80    0.90
  -5 -13   1    4.40    1.00
  -5 -13   1    3.40    0.80
  -5 -13   1    3.70    1.00
   4 -13  -1   70.09    2.80
  -4 -13   1   72.69    2.60
  -4 -13   1   74.19    2.60
   4 -13  -1   69.49    2.60
  -3 -13   1    1.00    0.50
  -3 -13   1    1.20    0.40
   3 -13  -1    1.40    0.50
   3 -13  -1    0.60    0.50
  -2 -13   1  270.87    8.60
  -2 -13   1  265.77    8.50
   2 -13  -1  273.37    8.50
   2 -13  -1  263.47    8.50
   1 -13  -1   16.70    1.10
   1 -13  -1   17.10    1.10
  -1 -13   1   16.40    1.10
  -1 -13   1   16.20    1.10
   0 -13   1  371.76   11.50
   0 -13   1  376.76   11.50
   0 -13  -1  363.96   11.50
   0 -13  -1  363.26   11.50
   0  13   1  361.46   11.70
  -1 -13  -1    2.30    0.70
  -1 -13  -1    2.70    0.70
   1 -13   1    3.40    0.80
   1 -13   1    2.60    0.80
  -2 -13  -1    0.70    0.40
   2 -13   1    0.10    0.50
  -2 -13  -1    0.10    0.30
   3 -13   1    0.40    0.70
   3 -13   1    0.60    0.60
  -3 -13  -1   -0.10    0.40
  -3 -13  -1    0.30    0.40
   4 -13   1  239.38    7.50
  -4 -13  -1  232.28    7.20
  -4 -13  -1  217.78    7.20
  -4 -14   1  113.09    3.70
  -4 -14   1  113.59    3.70
  -3 -14   1   86.49    3.00
   3 -14  -1   86.69    3.00
  -3 -14   1   85.59    3.00
   2 -14  -1   34.20    1.50
  -2 -14   1   32.00    1.50
  -2 -14   1   31.80    1.50
   2 -14  -1   31.20    1.60
  -1 -14   1   87.39    3.20
   1 -14  -1   84.09    3.10
   1 -14  -1   89.59    3.10
  -1  14   1   81.29    3.40
   0 -14  -1   28.90    1.50
   0 -14  -1   28.50    1.40
   0 -14   1   28.70    1.40
   0 -14   1   30.70    1.50
  -1 -14  -1   99.09    3.40
   1 -14   1   92.49    3.30
  -1 -14  -1   94.09    3.40
  -2 -14  -1   48.70    1.90
   2 -14   1   47.90    1.90
  -2 -14  -1   47.30    2.00
  -3 -14  -1   38.50    1.60
  -3 -14  -1   38.40    1.60
  -4 -14  -1   51.09    1.90
  -4 -14  -1   49.10    1.90
  -4 -15   1    0.50    0.30
  -4 -15   1    0.70    0.30
   3 -15  -1  272.57    8.20
  -3 -15   1  261.67    8.20
  -3 -15   1  257.17    8.20
  -2 -15   1  138.79    4.50
   2 -15  -1  140.29    4.50
  -2 -15   1  135.89    4.50
  -1 -15   1   13.90    0.90
   1 -15  -1   15.10    0.90
  -1 -15   1   13.30    0.90
   1 -15  -1   12.70    0.90
   0 -15  -1  138.09    4.60
   0 -15  -1  138.19    4.60
   0 -15   1  141.29    4.60
   0 -15   1  140.99    4.60
   1 -15   1  253.77    7.80
  -1 -15  -1  241.88    7.90
   1 -15   1  250.37    7.80
  -1 -15  -1  252.77    7.90
  -2 -15  -1   19.90    1.00
  -2 -15  -1   19.70    1.00
   2 -15   1   20.40    1.10
  -3 -15  -1    2.30    0.50
  -3 -15  -1    2.20    0.50
  -4 -15  -1   39.30    1.40
  -3 -16   1   13.70    0.70
  -3 -16   1   14.40    0.70
   2 -16  -1   50.39    2.00
  -2 -16   1   57.09    1.90
  -2 -16   1   54.09    1.90
   1 -16  -1   43.40    1.90
   1 -16  -1   42.40    1.70
  -1 -16   1   44.70    1.70
  -1 -16   1   44.40    1.80
   0 -16  -1   80.79    2.80
   0 -16  -1   80.99    2.70
   0 -16   1   79.29    2.70
   0 -16   1   77.79    2.70
   1 -16   1    0.20    0.30
  -1 -16  -1    0.80    0.30
  -1 -16  -1    0.90    0.30
   1 -16   1    2.40    0.80
  -2 -16  -1    6.00    0.50
   2 -16   1    7.50    0.80
  -2 -16  -1    6.20    0.50
  -3 -16  -1  210.58    6.40
  -3 -16  -1  210.18    6.40
   1 -17  -1    2.90    0.40
  -1 -17   1    3.40    0.50
  -1 -17   1    3.40    0.40
   0 -17   1    3.90    0.70
   0 -17  -1    6.30    0.50
   0 -17  -1    5.80    0.60
   0 -17   1    5.30    0.50
  -1 -17  -1   74.19    2.40
  -1 -17  -1   72.09    2.40
  -9   0   2   18.60    0.90
  -8   0   2  256.87    8.10
  -8   0   2  261.77    8.10
  -7   0   2   57.09    2.30
  -6   0   2   19.40    1.30
   6   0  -2   18.90    1.70
  -5   0   2   89.29    3.10
   5   0  -2   76.29    3.80
   4   0  -2 9578.04  290.57
   4   0  -2 9999.00  291.67
   3   0  -2   18.30    0.90
  -3   0   2   16.90    0.90
  -1   0   2 1765.82   51.89
   1   0  -2 1699.23   51.79
  -1   0  -2 2058.89   58.89
   1   0   2 1899.71   58.79
   2   0   2  773.22   23.00
  -2   0  -2  753.62   22.70
   3   0   2  393.56   11.90
   3   0   2  389.76   12.10
  -3   0  -2  390.16   11.90
   4   0   2  884.01   27.90
   4   0   2  921.91   27.60
   4   0   2  948.51   27.70
   5   0   2    4.20    0.80
   5   0   2    2.60    0.80
   6   0   2   55.19    2.30
   6   0   2   59.39    2.60
  -7   0  -2   12.20    0.90
   7   0   2    9.00    1.20
  -8   0  -2  169.18    5.40
  -8  -1   2   13.00    0.80
  -8  -1   2   13.80    0.90
  -8   1   2   13.20    0.90
  -7  -1   2    3.40    0.80
  -7   1   2    3.00    0.70
  -6  -1   2    9.40    1.00
   6  -1  -2    9.30    1.30
  -6   1   2    8.90    1.20
   5  -1  -2   50.09    2.20
  -5  -1   2   48.00    2.10
  -5   1   2   49.99    2.20
   4  -1  -2   61.29    2.40
   4  -1  -2   63.39    2.50
   4   1  -2   56.79    2.50
   4   1  -2   63.49    2.50
  -3  -1   2  559.24   17.00
   3  -1  -2  573.74   17.00
  -3   1   2  543.35   17.00
   3   1  -2  569.84   17.00
  -2  -1   2  360.46   10.60
   2  -1  -2  349.07   10.70
  -2   1   2  349.27   10.60
   2   1  -2  349.07   10.60
  -1  -1   2  187.58    5.50
   1  -1  -2  180.98    5.50
   1   1  -2  180.68    5.50
  -1   1   2  181.78    5.50
   0   1   2 1152.48   34.70
   0   1  -2 1168.48   34.50
  -1  -1  -2    1.50    0.20
   1  -1   2    1.80    0.10
   1   1   2    1.50    0.20
  -1   1  -2    1.50    0.10
   2  -1   2  297.17    9.20
  -2  -1  -2  314.27    9.20
  -2   1  -2  308.67    9.20
   2   1   2  294.57    9.20
  -3  -1  -2   88.39    3.10
   3  -1   2   92.69    3.00
   3  -1   2   87.79    3.10
  -3   1  -2   86.39    3.00
   3   1   2   91.89    3.00
   3   1   2   88.29    3.10
   4  -1   2  270.97    8.00
   4  -1   2  229.08    7.60
   4  -1   2  222.28    7.50
   4  -1   2  221.68    7.40
   4   1   2  233.38    7.60
   5  -1   2   48.00    2.00
   5  -1   2   48.20    2.20
   5   1   2   47.70    2.20
   5   1   2   45.60    2.00
   6  -1   2    2.30    0.70
  -6  -1  -2    1.30    0.50
   6  -1   2    3.70    1.00
   6   1   2    1.60    0.70
   6   1   2    2.30    0.70
   7  -1   2    3.60    0.90
  -7  -1  -2    5.00    0.70
   7   1   2    4.90    1.20
  -7   1  -2    3.40    0.70
  -8  -1  -2    0.70    0.40
  -8  -1  -2    0.50    0.30
  -8   1  -2    1.00    0.40
  -8  -2   2   56.89    2.10
  -8  -2   2   54.99    2.10
  -8   2   2   56.89    2.10
  -7  -2   2   14.50    1.00
  -7  -2   2   16.50    1.10
   7  -2  -2   13.00    1.60
  -6  -2   2  198.68    6.60
   6  -2  -2  205.58    6.80
   5  -2  -2   16.60    1.20
  -5  -2   2   18.00    1.10
   4  -2  -2   48.50    2.20
   4  -2  -2   58.39    2.20
   4   2  -2   48.50    2.20
   3  -2  -2   29.80    1.40
   3  -2  -2   31.70    1.40
  -3  -2   2   32.10    1.40
  -3   2   2   29.10    1.40
   3   2  -2   33.60    1.40
   2  -2  -2  823.52   23.60
  -2  -2   2  791.52   23.40
  -2   2   2  767.22   23.40
   2   2  -2  748.93   23.40
  -1  -2   2  892.41   26.70
   1  -2  -2  853.31   26.80
  -1   2   2  889.31   26.50
   1   2  -2  904.81   26.90
   0   2  -2  464.65   13.70
   0   2   2  406.46   13.50
   0   2   2  492.65   13.90
  -1  -2  -2 2013.10   59.49
   1   2   2 1943.71   59.29
  -1   2  -2 1996.30   59.19
   2  -2   2    2.70    0.30
  -2  -2  -2    2.50    0.30
   2   2   2    2.40    0.30
   3  -2   2  402.96   12.30
   3  -2   2  412.76   12.50
  -3  -2  -2  391.46   12.40
   3   2   2  403.26   12.40
  -3   2  -2  404.16   12.40
   3   2   2  417.46   12.50
   4  -2   2  322.77    9.90
   4  -2   2  300.87    9.70
   4  -2   2  310.47    9.70
   4  -2   2  340.27    9.90
   4   2   2  323.57    9.90
   4   2   2  264.17   10.10
   5  -2   2  521.85   16.20
   5  -2   2  532.25   16.50
   5   2   2  538.75   16.40
   5   2   2  521.15   16.10
  -6  -2  -2  106.39    4.00
   6  -2   2   97.89    4.60
   6  -2   2  107.69    3.80
   6   2   2  121.19    4.50
   7  -2   2   85.89    3.50
  -7  -2  -2   94.39    3.30
  -7   2  -2   88.49    3.20
   7   2   2   91.49    3.60
  -8  -2  -2  146.99    4.70
   8  -2   2  140.99    5.10
  -8  -2  -2  152.28    4.70
  -8   2  -2  145.09    4.70
  -8  -3   2    3.80    0.60
  -8  -3   2    3.20    0.60
  -8   3   2    4.70    0.60
   7  -3  -2    3.10    1.20
  -7  -3   2    3.50    0.70
  -7  -3   2    2.60    0.70
  -6  -3   2    0.20    0.40
  -6  -3   2    0.70    0.40
   6  -3  -2    0.70    0.60
  -5  -3   2   13.50    1.10
   5  -3  -2   13.10    1.20
   4  -3  -2    0.40    0.50
   4  -3  -2    1.20    0.40
   4   3  -2    0.50    0.50
   3  -3  -2   32.00    1.50
  -3  -3   2   33.40    1.50
   3  -3  -2   33.20    1.50
   3   3  -2   34.60    1.50
   2  -3  -2  352.16   10.80
  -2  -3   2  363.16   10.80
  -2   3   2  351.66   10.80
   2   3  -2  348.47   10.80
  -1  -3   2   15.20    0.70
   1  -3  -2   14.80    0.70
   1   3  -2   15.90    0.70
  -1   3   2   16.60    0.70
   0   3   2  409.46   12.60
   0   3  -2  427.36   12.60
   0   3   2  427.66   12.70
  -1  -3  -2  256.47    7.70
  -1   3  -2  251.67    7.60
   1   3   2  243.08    7.60
   2  -3   2    3.80    0.40
   2  -3   2    4.00    0.70
  -2  -3  -2    3.60    0.40
  -2   3  -2    3.70    0.40
   2   3   2    3.80    0.40
   3  -3   2   16.80    0.90
  -3  -3  -2   15.50    1.10
   3  -3   2   15.50    1.00
  -3   3  -2   15.50    1.00
   3   3   2   16.40    0.90
   3   3   2   15.40    1.00
   4  -3   2   78.89    3.20
   4  -3   2   81.09    3.10
   4  -3   2   76.99    2.90
   4  -3   2   76.09    2.90
   4   3   2   79.19    3.30
   4   3   2   85.39    3.10
   5  -3   2   48.70    2.10
   5  -3   2   50.19    2.30
   5   3   2   47.60    2.10
   5   3   2   49.20    2.30
  -6  -3  -2    9.10    0.90
   6  -3   2   10.80    1.20
   6  -3   2   10.50    1.00
   6   3   2   10.20    1.30
  -7  -3  -2  315.57    9.70
   7  -3   2  291.77    9.90
  -7   3  -2  310.17    9.50
   8  -3   2    0.30    0.80
  -8  -3  -2    0.70    0.30
  -8  -4   2  265.57    8.30
  -8  -4   2  274.67    8.40
  -8   4   2  267.27    8.40
  -7  -4   2   33.60    1.50
  -7  -4   2   33.80    1.60
   7  -4  -2   30.50    1.90
  -6  -4   2  119.79    4.20
  -6  -4   2  123.99    4.30
   6  -4  -2  126.79    4.60
  -5  -4   2   57.09    2.30
  -5  -4   2   53.79    2.20
   5  -4  -2   56.09    2.50
   4  -4  -2  467.15   14.40
  -4  -4   2  460.15   14.20
   3  -4  -2    6.10    0.70
   3  -4  -2    6.90    0.70
   3   4  -2    6.40    0.70
   2  -4  -2  802.42   24.60
   2  -4  -2  817.82   24.60
  -2  -4   2  837.52   24.60
  -2   4   2  800.62   24.60
   2   4  -2  842.72   24.60
  -1  -4   2  822.92   25.00
   1   4  -2  848.72   25.20
  -1   4   2  842.02   25.10
   0   4  -2   20.80    0.90
   0   4   2   21.70    0.90
   0   4   2   20.70    0.90
   1   4   2  457.05   14.10
  -1   4  -2  468.95   14.00
  -1   4  -2  474.65   14.10
  -2  -4  -2  832.72   25.20
   2  -4   2  895.81   25.30
   2   4   2  798.82   25.20
  -2   4  -2  831.72   25.10
   3  -4   2  156.18    5.00
   3  -4   2  148.49    5.00
   3   4   2  153.78    5.00
  -3   4  -2  135.49    4.90
   3   4   2  154.08    5.00
   4  -4   2  853.71   25.90
   4  -4   2  841.92   26.20
   4  -4   2  848.22   25.90
   4   4   2  903.31   26.10
   5  -4   2   44.60    2.20
  -5  -4  -2   43.30    1.90
   5  -4   2   41.60    1.90
   5   4   2   45.30    2.10
   6  -4   2    0.80    0.60
  -6  -4  -2    1.00    0.40
   6  -4   2   -0.40    0.40
   6   4   2    0.20    0.70
  -7  -4  -2    1.70    0.40
   7  -4   2    3.70    0.90
  -7   4  -2    2.60    0.60
  -8  -4  -2  161.68    5.20
  -8  -5   2   28.80    1.30
  -8   5   2   29.90    1.30
   7  -5  -2  192.48    6.80
  -7  -5   2  215.68    6.70
  -7  -5   2  200.78    6.50
   6  -5  -2   13.80    1.30
  -6  -5   2   12.90    1.00
  -6  -5   2   11.40    1.10
  -5  -5   2  127.09    4.50
   5  -5  -2  137.29    4.80
  -5  -5   2  136.49    4.80
  -5  -5   2  129.19    4.50
   4  -5  -2   68.99    2.70
  -4  -5   2   66.39    2.70
  -4  -5   2   67.49    2.70
   4  -5  -2   68.49    2.60
   4  -5  -2   76.99    2.80
  -4  -5   2   69.29    2.60
   3  -5  -2   81.19    3.10
   3  -5  -2   82.29    3.00
   3   5  -2   78.99    3.00
  -2  -5   2   34.70    1.60
   2  -5  -2   35.20    1.60
   2   5  -2   38.10    1.50
  -2   5   2   35.80    1.60
   1  -5  -2  496.25   15.00
  -1  -5   2  501.95   15.00
  -1   5   2  488.65   15.00
   1   5  -2  489.85   15.00
   0   5  -2  708.53   21.80
   0   5   2  743.03   22.00
   0   5   2  735.03   21.90
  -1   5  -2  596.24   18.00
  -1   5  -2  595.84   17.90
   1   5   2  583.34   18.20
   1   5   2  607.84   18.00
  -2  -5  -2  172.28    5.70
   2  -5   2  176.08    5.70
  -2   5  -2  176.98    5.70
   2   5   2  172.58    5.60
   2   5   2  178.68    5.70
   3  -5   2  428.76   14.70
   3   5   2  473.85   14.20
   3   5   2  476.35   14.10
  -4  -5  -2    2.90    0.60
   4  -5   2    4.10    1.20
   4  -5   2    3.10    0.80
   4  -5   2    3.30    0.90
   4   5   2    3.00    0.90
   5  -5   2   42.90    1.90
  -5  -5  -2   43.90    1.90
   5  -5   2   42.50    2.10
   5   5   2   43.50    2.10
   6  -5   2    1.00    0.50
   6  -5   2    0.10    0.30
  -6  -5  -2    2.30    0.70
  -7  -5  -2  114.69    4.00
   7  -5   2  119.19    4.30
  -8  -5  -2   60.89    2.20
  -8  -6   2   94.19    3.10
  -8   6   2   92.09    3.10
  -7  -6   2   23.60    1.30
   7  -6  -2   26.80    1.60
  -6  -6   2  108.19    3.70
  -6  -6   2  108.39    3.80
   6  -6  -2  102.59    4.10
  -5  -6   2  115.99    4.00
   5  -6  -2  104.49    4.10
  -5  -6   2  112.19    3.90
   5  -6  -2  113.99    4.20
   4  -6  -2   34.00    1.80
   4  -6  -2   31.10    1.70
   4  -6  -2   31.30    1.70
  -4  -6   2   35.80    1.70
  -4  -6   2   35.50    1.60
  -4  -6   2   35.10    1.90
  -3  -6   2   27.40    1.50
   3  -6  -2   26.60    1.40
   2  -6  -2  283.07    9.00
   2   6  -2  284.27    9.00
   1  -6  -2  606.74   17.90
  -1   6   2  588.64   17.90
  -1   6   2  562.44   17.90
   1   6  -2  593.24   17.80
   0  -6  -2   24.10    1.20
   0   6   2   27.40    1.20
   0   6  -2   24.80    1.20
   0   6   2   25.10    1.30
   1  -6   2  339.27   10.90
  -1   6  -2  361.66   10.90
  -1   6  -2  348.67   11.00
   1   6   2  353.86   10.90
   1   6   2  370.16   11.00
   2  -6   2  351.46   10.50
   2   6   2  341.97   10.50
  -2   6  -2  319.47   10.50
   2   6   2  332.57   10.40
   3  -6   2    1.00    0.60
  -3  -6  -2    2.40    0.70
   3  -6   2    0.80    0.40
   3   6   2    2.10    0.80
   4  -6   2   14.50    1.20
   4  -6   2   15.70    1.20
  -4  -6  -2   20.40    1.20
   4   6   2   16.70    1.30
   5  -6   2  182.88    6.00
   5  -6   2  182.28    6.30
  -5  -6  -2  173.88    5.90
   5   6   2  183.08    6.20
   6  -6   2   95.99    3.90
  -6  -6  -2  102.89    3.60
   6  -6   2  101.69    3.60
   7  -6   2   88.69    3.50
  -7  -6  -2   83.59    3.00
  -8  -6  -2   95.09    3.10
  -8   7   2    0.00    0.40
   7  -7  -2   16.30    1.30
  -7  -7   2   15.20    1.00
  -7   7   2   15.90    1.00
   6  -7  -2    3.00    0.90
  -6  -7   2    5.10    0.70
   5  -7  -2  284.77    9.20
  -5  -7   2  290.47    9.30
  -5  -7   2  293.97    9.20
   5  -7  -2  298.97    9.60
  -4  -7   2   48.40    2.10
   4  -7  -2   51.49    2.30
  -4  -7   2   49.80    2.20
   4  -7  -2   47.90    2.10
  -4  -7   2   49.50    2.10
   3  -7  -2 1597.34   47.60
   3  -7  -2 1613.24   47.30
  -3  -7   2 1559.14   47.30
  -3  -7   2 1565.84   47.30
  -3  -7   2 1599.74   47.30
   2  -7  -2   20.60    1.40
   2   7  -2   24.20    1.40
   1  -7  -2  624.14   19.50
  -1   7   2  657.33   19.70
   1   7  -2  647.64   19.60
   0   7  -2   33.10    1.70
   0   7   2   34.70    1.60
   0   7  -2   32.90    1.50
   1  -7   2  901.91   27.30
   1   7   2  920.41   27.30
  -1   7  -2  913.81   27.40
   1   7   2  897.71   27.50
   2  -7   2  128.69    4.40
  -2   7  -2  125.99    4.50
   2   7   2  121.49    4.30
   2   7   2  132.69    4.80
   3  -7   2  175.68    5.70
  -3  -7  -2  156.08    5.60
  -3  -7  -2  164.28    5.50
   3  -7   2  168.88    5.50
  -3  -7  -2  163.38    5.40
   3   7   2  170.88    5.60
  -4  -7  -2    8.40    1.10
   4  -7   2   10.20    1.00
   4   7   2    8.50    1.20
   5  -7   2    1.40    0.60
  -5  -7  -2    0.20    0.40
   5  -7   2    0.40    0.40
   6  -7   2  131.19    5.00
   6  -7   2  145.29    4.70
  -6  -7  -2  144.09    4.70
  -7  -7  -2    2.30    0.50
   7  -7   2    1.20    0.50
  -7  -8   2   21.80    1.10
   7  -8  -2   22.90    1.40
  -7   8   2   21.30    1.20
  -6  -8   2   91.99    3.20
   6  -8  -2   83.09    3.50
  -5  -8   2   67.69    2.60
  -5  -8   2   61.59    3.30
   5  -8  -2   67.39    2.90
   5  -8  -2   68.99    2.70
  -5  -8   2   67.69    2.60
   4  -8  -2   18.00    2.00
  -4  -8   2   24.20    1.40
   4  -8  -2   23.50    1.50
  -4  -8   2   23.20    1.30
  -4  -8   2   22.90    1.50
  -3  -8   2   19.10    1.20
  -3  -8   2   19.20    1.20
  -3  -8   2   18.30    1.30
   3  -8  -2   17.20    1.30
   3  -8  -2   17.00    1.20
   2  -8  -2    5.70    0.90
   2  -8  -2    6.40    0.80
  -2  -8   2    5.10    1.10
  -2  -8   2    5.80    0.90
  -2  -8   2    7.00    1.00
  -1  -8   2   55.69    2.30
  -1  -8   2   59.79    2.40
   1  -8  -2   64.59    2.40
   1  -8  -2   58.49    2.30
   1   8  -2   60.39    2.60
   0   8  -2   51.89    2.30
   0   8   2   58.89    2.60
   1  -8   2   34.00    1.70
  -1  -8  -2   33.90    1.70
  -1  -8  -2   33.90    1.60
   1   8   2   36.00    1.70
  -1   8  -2   35.00    1.90
  -2  -8  -2  945.31   28.30
   2  -8   2  975.20   28.50
  -2  -8  -2  914.11   28.30
   2   8   2  932.11   28.40
  -3  -8  -2   62.89    2.70
  -3  -8  -2   67.19    2.60
   3  -8   2   65.89    2.70
  -3  -8  -2   62.59    2.50
   3  -8   2   66.59    2.70
   3   8   2   68.29    2.70
  -4  -8  -2  284.07    9.20
   4  -8   2  288.87    9.20
  -4  -8  -2  299.17    9.20
   4  -8   2  300.57    9.60
   4   8   2  287.17    9.50
   5  -8   2   61.99    2.80
   5  -8   2   63.89    2.50
  -5  -8  -2   63.29    2.50
   6  -8   2    7.80    0.80
  -6  -8  -2    7.90    0.80
   6  -8   2    8.60    1.00
   7  -8   2    0.00    0.50
  -7  -8  -2   -0.10    0.30
  -7  -9   2   48.10    1.90
   7  -9  -2   49.99    2.20
  -6  -9   2   16.40    1.00
   6  -9  -2   15.50    1.30
  -5  -9   2    6.30    0.90
   5  -9  -2    9.00    1.20
   5  -9  -2    4.80    1.00
  -5  -9   2    6.30    1.10
  -5  -9   2    7.00    0.80
   4  -9  -2    4.00    1.10
   4  -9  -2    3.10    0.90
  -4  -9   2    4.00    0.80
  -4  -9   2    2.60    0.60
  -4  -9   2    3.40    0.80
  -3  -9   2    0.10    0.50
  -3  -9   2    1.10    0.50
   3  -9  -2    0.90    0.50
   3  -9  -2    0.30    0.50
  -3  -9   2    0.80    0.40
   2  -9  -2    1.20    0.50
  -2  -9   2    0.40    0.50
  -2  -9   2    0.30    0.40
  -2  -9   2    0.60    0.60
   2  -9  -2    0.30    0.60
   2  -9  -2    2.40    0.80
  -1  -9   2   16.10    1.10
   1  -9  -2   14.20    1.10
  -1  -9   2   15.10    1.40
  -1  -9   2   16.80    1.20
   1  -9  -2   14.80    1.10
   1  -9  -2   14.70    1.10
   0  -9  -2  205.58    6.50
   0  -9  -2  200.08    6.50
   0  -9   2  195.18    6.50
   0  -9   2  211.08    6.60
   1  -9   2   24.40    1.50
  -1  -9  -2   23.70    1.40
  -1  -9  -2   24.40    1.30
   1  -9   2   22.70    1.50
   1  -9   2   25.90    1.50
   1   9   2   25.40    1.40
   2  -9   2   74.39    2.90
  -2  -9  -2   73.79    2.80
   2  -9   2   71.09    2.90
  -2  -9  -2   73.99    2.80
   2   9   2   72.79    2.90
   3  -9   2  224.18    7.50
  -3  -9  -2  240.08    7.50
  -3  -9  -2  234.78    7.50
   3  -9   2  239.08    7.70
  -3  -9  -2  229.48    7.40
   3   9   2  223.18    7.50
   4  -9   2   21.90    1.60
  -4  -9  -2   22.80    1.50
   4  -9   2   23.90    1.40
  -4  -9  -2   21.60    1.30
  -5  -9  -2  319.17    9.80
   5  -9   2  292.57   10.10
   5  -9   2  320.87    9.70
  -6  -9  -2   67.99    2.50
   6  -9   2   65.69    2.80
  -7  -9  -2    3.90    0.50
  -7 -10   2   25.60    1.30
  -6 -10   2   55.59    2.10
   6 -10  -2   54.99    2.40
  -5 -10   2  851.11   24.80
   5 -10  -2  766.82   25.20
   5 -10  -2  768.12   24.80
  -5 -10   2  860.41   24.90
  -5 -10   2  863.81   24.80
   4 -10  -2   38.70    1.80
  -4 -10   2   41.40    1.80
  -4 -10   2   39.50    1.80
   4 -10  -2   35.10    2.00
  -4 -10   2   38.70    1.80
  -3 -10   2   13.90    1.20
   3 -10  -2   14.00    1.20
   3 -10  -2   13.60    1.10
  -3 -10   2   13.60    1.10
   2 -10  -2  423.46   15.00
   2 -10  -2  477.65   14.50
   2 -10  -2  504.75   14.90
  -2 -10   2  483.65   14.60
   1 -10  -2 1541.25   45.40
  -1 -10   2 1522.05   45.50
  -1 -10   2 1507.55   45.40
   1 -10  -2 1528.85   45.70
   1 -10  -2 1495.15   45.50
  -1 -10   2 1538.65   45.50
   0 -10  -2    1.70    0.50
   0 -10   2    0.40    0.40
   0 -10  -2    1.00    0.40
   0 -10   2    1.50    0.50
  -1 -10  -2  701.83   20.80
   1 -10   2  676.43   20.70
   1 -10   2  697.73   20.80
  -1 -10  -2  670.13   20.70
   1  10   2  673.03   20.90
  -2 -10  -2  791.92   23.90
   2 -10   2  804.92   23.90
   2 -10   2  773.42   23.70
  -2 -10  -2  763.72   23.70
   2  10   2  787.82   23.90
   3 -10   2    0.60    0.60
  -3 -10  -2    0.60    0.40
  -3 -10  -2    3.20    1.00
  -4 -10  -2   31.40    1.60
  -4 -10  -2   27.20    1.70
   4 -10   2   27.70    1.70
  -4 -10  -2   30.20    1.50
   5 -10   2  242.68    7.70
  -5 -10  -2  253.77    7.80
   5 -10   2  245.08    8.20
  -6 -10  -2    1.80    0.60
   6 -10   2    1.00    0.50
   6 -11  -2   11.40    1.00
  -6 -11   2   10.80    0.80
  -5 -11   2   29.00    1.40
   5 -11  -2   29.10    1.70
  -5 -11   2   25.90    1.40
  -5 -11   2   29.80    1.40
  -4 -11   2    4.00    0.80
   4 -11  -2    3.50    0.80
  -4 -11   2    2.50    0.70
  -4 -11   2    2.90    0.80
  -3 -11   2  281.97    8.90
   3 -11  -2  288.77    8.90
  -3 -11   2  287.17    9.00
  -3 -11   2  279.07    8.90
   3 -11  -2  264.57    9.20
  -2 -11   2   43.90    1.90
  -2 -11   2   42.20    2.00
   2 -11  -2   42.60    1.90
   2 -11  -2   44.10    1.90
   2 -11  -2   42.70    2.10
  -2 -11   2   41.00    1.90
  -1 -11   2   23.50    1.30
  -1 -11   2   23.40    1.30
   1 -11  -2   23.90    1.30
   1 -11  -2   24.60    1.40
   0 -11  -2    6.40    0.80
   0 -11   2    8.20    0.90
   0 -11  -2    6.70    0.90
   0 -11   2    6.90    0.90
   1 -11   2  573.34   17.70
   1 -11   2  578.04   17.70
  -1 -11  -2  581.04   17.70
  -1 -11  -2  555.24   17.70
   1  11   2  607.24   17.90
  -2 -11  -2  100.39    3.60
   2 -11   2  101.69    3.60
   2 -11   2  103.29    3.80
  -2 -11  -2   99.49    3.60
   2  11   2   95.19    3.70
   3 -11   2  481.15   15.40
  -3 -11  -2  501.45   15.20
  -3 -11  -2  496.75   15.20
   4 -11   2   42.30    2.20
  -4 -11  -2   47.40    2.70
  -4 -11  -2   47.20    2.00
  -5 -11  -2   15.20    1.10
   5 -11   2   16.50    1.30
   6 -11   2   20.40    1.30
  -6 -11  -2   17.30    1.10
   6 -12  -2   84.09    3.20
  -6 -12   2   91.69    2.90
  -5 -12   2   22.80    1.20
  -5 -12   2   24.70    1.20
   5 -12  -2   23.60    1.70
  -5 -12   2   24.80    1.20
  -4 -12   2  384.06   12.50
  -4 -12   2  396.96   12.50
   4 -12  -2  393.86   12.10
   4 -12  -2  390.06   12.60
  -4 -12   2  401.06   12.10
   3 -12  -2    2.70    0.90
  -3 -12   2    4.00    0.90
  -3 -12   2    4.10    0.80
  -3 -12   2    3.30    0.80
   3 -12  -2    3.70    0.80
   2 -12  -2  993.40   29.70
  -2 -12   2  968.10   29.70
  -2 -12   2  984.60   29.80
   2 -12  -2 1000.60   29.70
  -1 -12   2   26.00    1.40
   1 -12  -2   26.60    1.40
  -1 -12   2   26.60    1.40
   1 -12  -2   26.50    1.40
   0 -12  -2  626.24   19.60
   0 -12  -2  618.54   19.60
   0 -12   2  638.74   19.60
   0 -12   2  648.54   19.60
   0  12   2  685.13   19.90
   1 -12   2    9.70    1.10
  -1 -12  -2   10.70    1.00
  -1 -12  -2    9.90    1.00
   1 -12   2    9.20    1.00
   1  12   2   11.40    1.70
   2 -12   2   12.10    1.50
  -2 -12  -2   13.70    1.10
  -2 -12  -2   13.70    1.00
   2 -12   2   11.90    1.20
   3 -12   2    2.00    0.70
  -3 -12  -2    2.50    0.80
  -3 -12  -2    4.00    0.70
  -4 -12  -2   10.00    1.10
   4 -12   2   10.80    1.20
  -4 -12  -2   12.20    0.90
   5 -12   2  149.19    5.00
  -5 -13   2    1.70    0.50
  -5 -13   2    2.40    0.70
  -5 -13   2    2.00    0.50
   4 -13  -2    9.60    0.80
  -4 -13   2    9.50    0.70
  -4 -13   2    8.90    0.80
  -4 -13   2    9.70    0.90
   3 -13  -2   81.39    3.00
  -3 -13   2   89.09    3.20
  -3 -13   2   77.69    3.00
  -3 -13   2   79.59    3.10
  -2 -13   2   59.19    2.40
   2 -13  -2   57.59    2.40
  -2 -13   2   59.99    2.40
   2 -13  -2   60.19    2.40
  -1 -13   2  163.88    5.40
   1 -13  -2  161.78    5.40
   1 -13  -2  153.78    5.30
  -1 -13   2  163.48    5.40
   0 -13   2  151.18    5.00
   0 -13  -2  151.28    5.10
   0 -13   2  151.78    5.00
   0 -13  -2  149.79    5.00
   0  13   2  144.49    5.20
   1 -13   2    2.10    0.50
  -1 -13  -2    3.30    0.70
   1 -13   2    2.40    0.50
  -1 -13  -2    2.70    0.70
   2 -13   2   48.20    2.20
  -2 -13  -2   42.90    1.90
  -2 -13  -2   44.60    1.90
  -3 -13  -2   54.29    2.10
  -3 -13  -2   54.09    2.20
   3 -13   2   57.59    2.70
  -4 -13  -2   75.19    2.80
  -4 -13  -2   70.69    2.60
   4 -13   2   72.59    2.90
  -4 -14   2    2.60    0.50
  -4 -14   2    1.60    0.50
   4 -14  -2    1.70    0.60
  -3 -14   2    9.50    0.70
  -3 -14   2   10.40    0.80
   3 -14  -2   10.60    0.80
   2 -14  -2   11.80    0.90
  -2 -14   2   12.70    0.90
   2 -14  -2   13.10    1.00
  -2 -14   2   12.00    0.90
  -1 -14   2   45.90    2.20
   1 -14  -2   44.90    2.00
   1 -14  -2   41.60    1.80
  -1 -14   2   46.50    2.50
  -1  14   2   42.80    2.20
   0 -14   2   41.80    2.00
   0 -14  -2   39.30    1.80
   0 -14   2   35.20    2.10
   0 -14  -2   44.10    1.80
   1 -14   2    0.80    0.50
   1 -14   2    0.60    0.50
  -1 -14  -2    0.80    0.40
  -1 -14  -2    1.30    0.50
  -2 -14  -2  220.48    7.10
  -2 -14  -2  223.38    7.10
   2 -14   2  227.38    7.00
  -3 -14  -2    6.50    0.70
  -3 -14  -2    6.90    0.70
  -4 -14  -2    0.70    0.40
  -4 -15   2   24.60    1.00
  -4 -15   2   25.20    1.00
  -3 -15   2   41.50    1.60
  -3 -15   2   42.00    1.60
   3 -15  -2   42.30    1.60
  -3  15   2   40.90    2.00
  -2 -15   2   81.49    2.90
  -2 -15   2   82.89    2.90
   2 -15  -2   80.49    2.90
  -2  15   2   82.79    3.20
  -1 -15   2   69.09    2.60
   1 -15  -2   73.59    2.60
  -1 -15   2   70.99    2.60
   1 -15  -2   71.39    2.60
   0 -15  -2   88.69    3.10
   0 -15   2   89.89    3.10
   0 -15  -2   87.89    3.10
   0 -15   2   90.99    3.10
  -1 -15  -2   99.59    3.40
   1 -15   2  100.09    3.30
  -1 -15  -2   98.69    3.40
   1 -15   2   98.89    3.30
   2 -15   2   13.20    1.10
  -2 -15  -2   14.30    0.80
  -2 -15  -2   13.70    0.80
  -3 -15  -2  196.88    6.30
  -3 -15  -2  208.38    6.30
  -3 -16   2    2.60    0.40
   3 -16  -2    4.70    0.90
  -3 -16   2    2.50    0.40
  -2 -16   2   11.70    0.70
  -2 -16   2   11.10    0.70
   2 -16  -2   11.10    0.70
  -1 -16   2   68.79    2.40
   1 -16  -2   67.29    2.40
   1 -16  -2   70.09    2.40
  -1 -16   2   66.39    2.40
   0 -16   2    2.30    0.50
   0 -16   2    0.90    0.30
   0 -16  -2    1.00    0.30
   0 -16  -2    1.20    0.30
  -1 -16  -2   40.30    1.60
  -1 -16  -2   42.80    1.60
   1 -16   2   40.90    1.60
  -2 -16  -2    3.50    0.50
  -2 -16  -2    3.20    0.50
   0 -17   2  102.99    3.20
   0 -17  -2  103.09    3.30
  -8   0   3    0.10    0.30
  -7   0   3    0.70    0.60
  -7   0   3    0.10    0.40
  -6   0   3   -0.30    0.60
   6   0  -3   -0.30    0.70
  -5   0   3   -0.60    0.70
   5   0  -3   -0.50    0.70
   4   0  -3    0.20    0.70
   4   0  -3    0.20    0.50
  -3   0   3    0.30    0.30
   3   0  -3   -0.10    0.20
  -2   0   3    0.00    0.10
   2   0  -3    0.10    0.10
  -1   0   3    0.50    0.20
  -1   0  -3    0.40    0.10
  -2   0  -3    0.30    0.20
   2   0   3   -0.20    0.30
   2   0   3    0.10    0.10
   3   0   3    0.20    0.30
  -3   0  -3    0.40    0.30
   3   0   3    0.00    0.30
   4   0   3    0.20    0.40
   4   0   3    0.70    0.40
   4   0   3    0.70    0.50
   5   0   3    0.00    0.50
   5   0   3    0.30    0.40
   6   0   3    0.00    0.60
   6   0   3   -0.30    0.40
   7   0   3   -0.50    0.60
  -7   0  -3    0.60    0.40
  -8   0  -3    0.10    0.30
  -8  -1   3   49.40    2.00
  -8  -1   3   48.80    2.00
  -8   1   3   50.29    1.90
  -7  -1   3    3.20    0.70
  -7  -1   3    4.00    0.90
  -7   1   3    2.10    0.60
  -6  -1   3  599.94   17.70
  -6  -1   3  578.24   17.60
  -6   1   3  550.14   17.60
   6   1  -3  578.14   17.50
   5  -1  -3    2.30    0.60
  -5  -1   3    2.90    0.70
   5  -1  -3    2.50    0.70
   4  -1  -3 3336.47   97.59
   4  -1  -3 3201.78   97.29
   4   1  -3 3312.17   97.59
  -3  -1   3    9.90    0.80
   3  -1  -3   10.80    0.80
  -3   1   3   10.40    0.80
   3   1  -3   10.00    0.70
   2  -1  -3 1630.84   48.80
  -2  -1   3 1582.74   48.90
   2   1  -3 1587.04   49.00
  -2   1   3 1697.93   48.90
  -1  -1   3  276.17    8.20
   1  -1  -3  263.17    8.20
   1   1  -3  271.57    8.20
  -1   1   3  282.07    8.20
   0   1   3  218.18    6.40
   0   1   3  209.88    6.40
  -1  -1  -3 1072.59   30.90
   1   1   3  989.60   30.70
  -2  -1  -3  944.41   27.30
   2  -1   3  946.41   27.40
   2  -1   3  899.51   27.50
   2   1   3  896.21   27.50
  -2   1  -3  906.61   27.20
   2   1   3  908.71   27.40
  -3  -1  -3  273.37    8.60
   3  -1   3  285.07    8.80
   3  -1   3  269.57    8.50
   3   1   3  274.67    8.50
   3   1   3  295.67    8.80
  -3   1  -3  263.27    8.50
   4  -1   3    5.50    0.90
   4  -1   3    3.20    0.90
   4  -1   3    4.80    0.80
   4   1   3    5.00    0.80
   4   1   3    4.20    0.80
   4   1   3    5.80    1.00
   5  -1   3   84.59    3.50
   5  -1   3   92.29    3.60
   5   1   3   92.29    3.60
   5   1   3   93.89    3.30
   6  -1   3  216.08    7.50
   6  -1   3  227.78    7.20
   6   1   3  226.08    7.10
   6   1   3  213.78    7.50
   7  -1   3    3.60    1.00
  -7  -1  -3    2.70    0.60
   7   1   3    2.70    0.70
  -7   1  -3    3.00    0.70
  -8  -1  -3   40.30    1.60
  -8  -1  -3   42.50    1.60
  -8   1  -3   39.80    1.60
  -8  -2   3    1.70    0.50
  -8  -2   3    0.90    0.30
  -8   2   3    0.60    0.30
  -7  -2   3    2.50    0.60
  -7   2   3    2.40    0.70
  -6  -2   3    9.10    0.90
   6  -2  -3   12.10    1.40
  -6  -2   3   10.80    1.00
   6   2  -3   13.10    1.20
  -5  -2   3    0.00    0.40
   5  -2  -3   -0.10    0.50
  -5  -2   3   -0.30    0.50
   5  -2  -3   -0.30    0.60
   4  -2  -3    0.20    0.50
   4  -2  -3    0.20    0.40
   4   2  -3   -0.20    0.50
   3  -2  -3  453.15   13.70
   3  -2  -3  441.76   13.60
  -3  -2   3  427.96   13.60
  -3   2   3  441.06   13.70
   3   2  -3  463.75   13.70
   2  -2  -3  164.78    5.40
  -2  -2   3  173.58    5.30
  -2   2   3  168.08    5.40
   2   2  -3  173.98    5.30
  -1  -2   3   17.30    0.70
   1  -2  -3   17.10    1.00
  -1   2   3   18.40    0.70
   1   2  -3   17.30    0.70
   0   2   3  231.58    7.20
   0   2  -3  239.08    7.10
   0   2   3  246.38    7.20
  -1   2  -3  981.80   28.20
   1   2   3  912.81   28.30
   2  -2   3  387.26   11.80
  -2  -2  -3  391.66   11.60
   2  -2   3  386.66   11.50
  -2   2  -3  383.56   11.50
   2   2   3  380.76   11.80
   2   2   3  374.46   11.60
  -3  -2  -3  435.26   13.80
   3  -2   3  452.05   13.60
   3  -2   3  455.05   13.90
   3   2   3  465.85   13.80
   3   2   3  451.05   13.70
  -3   2  -3  437.26   13.70
   4  -2   3    6.00    0.90
   4  -2   3    4.00    0.90
   4  -2   3    4.20    0.80
   4   2   3    3.90    1.10
   4   2   3    4.90    0.80
   5  -2   3  284.97    9.00
   5  -2   3  262.47    8.60
   5   2   3  276.87    8.90
   5   2   3  263.87    8.60
   6  -2   3    0.90    0.40
  -6  -2  -3    0.40    0.60
   6  -2   3    0.60    0.50
   6   2   3    0.80    0.60
   6   2   3    0.90    0.40
  -7  -2  -3   86.59    3.10
   7  -2   3   86.69    3.10
   7  -2   3   83.79    3.40
  -7   2  -3   88.19    3.10
   7   2   3   84.39    3.40
  -8  -2  -3    9.10    0.60
  -8   2  -3    9.00    0.80
  -8  -3   3    5.00    0.60
  -8  -3   3    3.90    0.70
  -8   3   3    4.70    0.60
  -7  -3   3   25.20    1.30
   7  -3  -3   23.60    1.90
  -7  -3   3   26.50    1.30
  -7   3   3   23.90    1.30
  -6  -3   3  151.28    5.20
   6  -3  -3  168.08    5.60
  -6  -3   3  156.28    5.30
   6   3  -3  153.98    5.20
  -5  -3   3   46.80    2.10
   5  -3  -3   54.19    2.20
  -5  -3   3   49.70    2.10
   5  -3  -3   48.90    2.20
  -4  -3   3  472.95   13.70
  -4  -3   3  413.26   13.30
   4  -3  -3  415.16   13.40
   3  -3  -3    3.70    0.70
   3  -3  -3    4.70    0.60
  -3  -3   3    4.10    0.80
   2  -3  -3  317.97    9.80
  -2  -3   3  325.97    9.70
   2   3  -3  315.67    9.70
  -2   3   3  311.67    9.80
  -1  -3   3  313.67    9.60
  -1   3   3  326.67    9.70
   1   3  -3  316.07    9.60
   0   3   3  367.26   11.80
   0   3   3  404.76   11.80
   0   3  -3  402.76   11.70
  -1   3  -3  516.95   14.90
  -1   3  -3  500.65   14.90
   1   3   3  481.75   15.00
  -2  -3  -3 1165.48   34.00
   2  -3   3 1131.79   34.00
   2   3   3 1093.49   33.90
   2   3   3 1144.09   34.00
  -2   3  -3 1155.88   33.80
   3  -3   3  667.33   19.90
  -3  -3  -3  613.24   19.80
  -3   3  -3  625.44   19.70
   3   3   3  676.03   19.80
   3   3   3  679.13   19.80
   4  -3   3  209.88    6.50
   4  -3   3  201.18    6.50
   4  -3   3  201.48    6.70
   4   3   3  204.18    6.70
   4   3   3  187.28    6.50
   5  -3   3  194.78    6.50
   5  -3   3  178.38    6.10
   5   3   3  183.68    6.10
   5   3   3  188.38    6.40
  -6  -3  -3   50.09    2.10
   6  -3   3   48.80    2.10
   6  -3   3   49.70    2.40
   6   3   3   48.50    2.30
  -7  -3  -3  105.19    3.50
   7  -3   3  104.19    3.40
   7  -3   3   93.89    3.70
  -7   3  -3  101.59    3.40
   7   3   3   86.09    4.10
  -8  -3  -3    0.30    0.30
  -8  -4   3    3.20    0.60
  -8  -4   3    3.70    0.60
  -8   4   3    3.70    0.60
  -7  -4   3    2.40    0.70
  -7  -4   3    0.70    0.40
   7  -4  -3    0.60    0.80
  -7   4   3    0.40    0.40
  -6  -4   3   59.69    2.40
   6  -4  -3   61.19    2.70
  -6  -4   3   56.89    2.30
   5  -4  -3   41.40    1.90
  -5  -4   3   43.40    1.90
  -5  -4   3   42.00    1.90
   5  -4  -3   43.20    2.00
   4  -4  -3   73.19    2.80
  -4  -4   3   72.99    2.70
  -4  -4   3   71.39    2.70
  -4  -4   3   71.39    2.70
   4  -4  -3   72.59    2.70
   3  -4  -3   20.70    1.20
   3  -4  -3   19.20    1.20
   3   4  -3   20.10    1.20
  -2  -4   3    6.60    0.60
   2  -4  -3    5.50    0.70
   2  -4  -3    6.00    0.60
  -2   4   3    6.20    0.60
   1  -4  -3  183.98    6.00
  -1  -4   3  193.38    5.90
   1   4  -3  187.28    5.90
  -1   4   3  191.68    6.00
   0   4  -3   68.99    2.30
   0   4   3   67.59    2.30
   0   4   3   68.19    2.40
  -1   4  -3    4.90    0.40
  -1   4  -3    5.60    0.40
   1   4   3    5.40    0.50
   1   4   3    3.60    0.60
  -2  -4  -3   21.50    1.20
   2  -4   3   26.90    1.30
  -2   4  -3   22.30    1.10
   2   4   3   22.60    1.20
   2   4   3   23.30    1.10
   3  -4   3  587.74   19.00
   3   4   3  605.14   18.50
   3   4   3  632.94   18.60
   4  -4   3    0.50    0.50
   4   4   3    0.20    0.50
   5  -4   3   16.00    1.30
  -5  -4  -3   16.70    1.10
   5  -4   3   12.30    1.10
   5  -4   3   13.90    1.00
   6  -4   3  105.79    4.30
   6  -4   3  122.59    4.10
  -6  -4  -3  118.29    4.00
   6   4   3  114.99    4.30
   7  -4   3   16.00    1.20
  -7  -4  -3   13.60    0.90
   7  -4   3   13.90    0.90
  -7   4  -3   13.20    1.00
  -8  -4  -3    0.20    0.20
  -8  -5   3  316.77    9.80
  -8  -5   3  320.57    9.80
  -8   5   3  323.47    9.80
  -7  -5   3  125.89    5.00
  -7  -5   3  127.19    4.30
   7  -5  -3  125.89    4.60
  -7   5   3  131.09    4.40
  -6  -5   3    4.40    0.80
  -6  -5   3    5.60    0.90
   6  -5  -3    5.80    1.10
  -5  -5   3  193.98    6.50
   5  -5  -3  201.78    6.80
   5  -5  -3  202.58    6.40
  -5  -5   3  191.88    6.40
  -5  -5   3  203.58    6.50
  -4  -5   3 1008.70   31.50
   4  -5  -3 1112.49   31.50
  -4  -5   3 1019.90   31.50
  -4  -5   3 1039.70   31.50
   4  -5  -3 1050.99   31.70
  -4  -5   3 1071.09   31.50
   3  -5  -3  438.56   13.80
   3  -5  -3  441.76   13.60
   3   5  -3  444.06   13.70
  -2  -5   3   72.09    2.70
   2  -5  -3   76.29    2.80
   2   5  -3   79.69    2.70
  -2   5   3   72.29    2.90
  -1  -5   3  960.50   28.50
   1  -5  -3  962.90   28.60
   1   5  -3  958.60   28.50
  -1   5   3  927.51   28.60
   0   5   3 3462.35  102.89
   0   5   3 3498.45  103.19
   0   5  -3 3333.37  102.29
  -1   5  -3  606.84   17.90
   1   5   3  592.14   18.00
  -1   5  -3  602.64   17.90
   1   5   3  579.94   18.00
   2  -5   3 2084.09   62.39
   2   5   3 2118.69   62.39
   2   5   3 2059.49   62.39
  -2   5  -3 2158.38   62.29
  -2   5  -3 2068.19   62.29
   3  -5   3 1019.20   31.30
   3  -5   3 1052.49   31.50
   3   5   3 1045.30   31.50
   3   5   3 1055.79   31.40
   4  -5   3    1.80    0.60
   4  -5   3    1.10    0.50
   4  -5   3    1.60    0.60
  -4  -5  -3    1.10    0.40
   4   5   3    1.00    0.60
  -5  -5  -3  220.38    7.20
   5  -5   3  217.78    7.20
   5  -5   3  216.08    7.20
   5  -5   3  231.18    7.60
   5   5   3  234.28    7.50
   6  -5   3  386.96   11.40
  -6  -5  -3  368.96   11.40
   6  -5   3  353.66   11.80
   6   5   3  353.76   11.60
   7  -5   3    3.20    1.20
  -7  -5  -3    3.40    0.60
   7  -5   3    3.30    0.50
  -8  -5  -3  183.68    5.70
  -8  -6   3    4.40    0.60
  -8   6   3    5.30    0.60
   7  -6  -3    4.80    1.10
  -7  -6   3    5.80    0.70
  -7  -6   3    6.50    0.90
  -7   6   3    6.30    0.80
  -6  -6   3    0.00    0.50
  -6  -6   3    0.20    0.40
   6  -6  -3    0.10    0.60
  -5  -6   3  693.53   21.10
   5  -6  -3  711.53   21.40
  -5  -6   3  703.43   21.10
   5  -6  -3  696.53   21.00
  -5  -6   3  665.73   21.00
  -4  -6   3   10.70    1.00
  -4  -6   3    8.70    1.20
   4  -6  -3   11.00    1.00
  -4  -6   3    9.50    1.30
  -4  -6   3    8.70    1.00
   4  -6  -3    9.60    1.00
   3  -6  -3  477.65   14.70
   3  -6  -3  453.75   14.40
  -3  -6   3  462.15   14.50
  -3  -6   3  468.25   14.50
  -3  -6   3  509.15   14.90
   2  -6  -3  221.28    7.20
   2   6  -3  226.48    7.20
   1  -6  -3    8.60    0.80
   1   6  -3    8.70    0.70
  -1   6   3    7.70    0.80
   0   6  -3  177.98    5.90
   0   6   3  188.28    5.90
   0   6  -3  186.58    6.00
   0   6   3  175.78    6.00
   1  -6   3  212.88    7.00
   1   6   3  230.48    7.00
  -1   6  -3  212.68    7.00
   1   6   3  221.88    7.00
   2  -6   3  385.06   11.80
  -2   6  -3  393.96   11.70
  -2   6  -3  350.16   11.70
   2   6   3  370.06   11.80
   2   6   3  390.36   11.70
   3  -6   3   13.70    1.40
  -3  -6  -3   11.10    1.40
   3  -6   3   14.70    1.20
  -3  -6  -3   13.80    1.10
   3  -6   3   14.10    1.10
   3   6   3   14.40    1.10
   4  -6   3   67.29    2.70
  -4  -6  -3   66.69    2.60
   4  -6   3   61.79    2.70
   4  -6   3   68.19    2.80
   4   6   3   70.19    2.80
  -5  -6  -3  165.58    5.60
   5  -6   3  165.38    5.50
   5  -6   3  158.78    5.90
   5  -6   3  161.78    5.60
   5   6   3  192.28    6.10
  -6  -6  -3    5.10    0.70
   6  -6   3    4.90    1.00
   6  -6   3    5.50    0.70
   7  -6   3    9.20    1.00
  -7  -6  -3    9.50    0.70
  -8  -7   3   29.20    1.20
  -8   7   3   28.40    1.60
   7  -7  -3   67.79    2.90
  -7  -7   3   60.49    2.40
  -7   7   3   65.09    2.40
   6  -7  -3    3.30    1.00
  -6  -7   3    3.70    0.70
   5  -7  -3   11.10    1.20
  -5  -7   3    8.90    0.90
   5  -7  -3    9.60    1.00
  -5  -7   3    8.70    1.00
  -4  -7   3   37.50    1.80
   4  -7  -3   36.50    1.70
  -4  -7   3   37.30    1.90
  -4  -7   3   37.00    1.70
   4  -7  -3   40.40    2.00
   3  -7  -3    0.50    0.50
  -3  -7   3    0.30    0.50
  -3  -7   3    0.30    0.50
  -3  -7   3    0.70    0.50
   3  -7  -3    0.40    0.40
  -2  -7   3   36.90    1.80
  -2  -7   3   42.10    2.00
  -2  -7   3   37.10    1.80
   2  -7  -3   41.70    1.80
   2  -7  -3   36.80    1.70
   2   7  -3   40.70    2.00
   1  -7  -3   41.60    1.80
  -1   7   3   38.20    1.90
   1   7  -3   41.20    1.80
   0   7   3  247.38    7.80
   0   7  -3  233.78    7.90
   0   7  -3  246.28    7.70
   1  -7   3  179.08    5.90
  -1   7  -3  166.78    6.10
   1   7   3  185.48    5.90
  -1   7  -3  190.68    5.90
   1   7   3  180.08    6.10
  -2  -7  -3  200.78    6.20
   2  -7   3  181.08    6.30
   2  -7   3  191.48    6.30
  -2   7  -3  191.98    6.40
   2   7   3  197.38    6.30
   3  -7   3  225.88    7.40
   3  -7   3  223.58    7.40
  -3  -7  -3  230.38    7.40
   3  -7   3  240.58    7.60
  -3  -7  -3  219.78    7.30
   3   7   3  239.98    7.50
   4  -7   3   50.89    2.10
  -4  -7  -3   48.90    2.10
   4  -7   3   50.99    2.30
   4  -7   3   48.40    2.30
   4   7   3   50.29    2.30
   5  -7   3  220.68    7.70
  -5  -7  -3  236.58    7.40
   5  -7   3  234.18    7.50
   5   7   3  230.58    7.70
  -6  -7  -3  318.27   10.10
   6  -7   3  317.97   10.40
   6  -7   3  331.27   10.10
  -7  -7  -3   15.70    0.90
   7  -7   3   18.70    1.20
   7  -8  -3    0.00    0.60
  -7  -8   3    0.00    0.30
  -7   8   3   -0.90    0.60
   6  -8  -3    2.70    0.90
  -6  -8   3    2.80    0.70
  -6   8   3    1.30    0.70
  -5  -8   3   71.29    2.70
  -5  -8   3   63.49    2.60
   5  -8  -3   62.49    2.90
   5  -8  -3   71.79    2.60
  -5  -8   3   69.19    2.70
  -4  -8   3   37.20    1.80
  -4  -8   3   35.90    1.70
   4  -8  -3   36.40    1.70
   4  -8  -3   37.90    2.00
  -4  -8   3   35.10    1.70
  -3  -8   3   34.20    1.60
   3  -8  -3   33.90    1.80
  -3  -8   3   34.70    1.70
   3  -8  -3   33.50    1.60
  -3  -8   3   33.60    1.60
  -2  -8   3  202.78    6.50
   2  -8  -3  200.08    6.50
   2  -8  -3  201.48    6.50
  -2  -8   3  199.08    6.50
   2  -8  -3  208.98    6.70
  -2  -8   3  201.88    6.50
  -1  -8   3  241.88    7.70
   1  -8  -3  252.17    7.80
   1  -8  -3  245.08    7.70
  -1  -8   3  232.38    7.70
  -1  -8   3  238.28    7.70
   1  -8  -3  248.18    7.70
   1   8  -3  236.78    7.90
   0  -8   3   87.29    3.30
   0  -8  -3   97.09    3.30
   0  -8  -3   90.99    3.30
   0  -8   3   90.69    3.30
   0   8  -3   94.39    3.50
  -1  -8  -3    3.40    0.70
   1  -8   3    3.30    0.90
  -1  -8  -3    3.30    0.80
   1  -8   3    2.50    0.70
  -1   8  -3    2.10    0.80
   1   8   3    2.80    0.70
   2  -8   3  331.37   10.60
  -2  -8  -3  348.47   10.50
  -2  -8  -3  323.97   10.50
   2  -8   3  349.87   10.70
   2   8   3  336.17   10.70
   3  -8   3  192.68    6.40
   3  -8   3  202.58    6.60
  -3  -8  -3  197.08    6.40
  -3  -8  -3  187.68    6.30
   3   8   3  196.68    6.50
  -4  -8  -3  193.08    6.40
   4  -8   3  203.38    6.70
   4  -8   3  191.48    6.40
  -4  -8  -3  191.98    6.40
   4   8   3  197.08    6.60
   5  -8   3    9.50    1.10
  -5  -8  -3   11.00    0.90
   5  -8   3   10.00    0.90
   6  -8   3   14.70    0.90
  -6  -8  -3   13.20    0.90
   6  -8   3   13.80    1.10
  -7  -8  -3    7.40    0.60
   7  -8   3    7.10    1.00
   7  -9  -3  122.19    4.20
  -7  -9   3  117.79    3.90
   6  -9  -3   52.89    2.40
  -6  -9   3   56.99    2.20
   5  -9  -3   26.20    1.40
  -5  -9   3   25.40    1.50
   5  -9  -3   24.40    1.60
  -5  -9   3   26.50    1.40
  -5  -9   3   26.50    1.40
  -4  -9   3  429.86   13.20
   4  -9  -3  431.26   13.20
   4  -9  -3  439.96   13.60
  -4  -9   3  411.66   13.20
  -4  -9   3  416.56   13.20
  -3  -9   3  172.08    6.10
   3  -9  -3  188.68    6.30
  -3  -9   3  184.48    6.10
  -3  -9   3  187.48    6.00
   3  -9  -3  179.08    6.00
  -2  -9   3  194.48    6.30
   2  -9  -3  185.38    6.30
  -2  -9   3  193.38    6.30
   2  -9  -3  201.38    6.30
   2  -9  -3  194.68    6.60
  -2  -9   3  194.98    6.30
  -1  -9   3   71.49    2.70
  -1  -9   3   72.89    2.80
   1  -9  -3   72.59    2.70
  -1  -9   3   73.59    2.80
   1  -9  -3   73.09    2.70
   0  -9   3  730.53   23.00
   0  -9  -3  752.02   23.00
   0  -9  -3  776.32   23.00
   0  -9   3  814.32   23.10
   0  -9   3  739.83   23.00
  -1  -9  -3   23.50    1.30
  -1  -9  -3   23.00    1.40
   1  -9   3   23.30    1.50
   1  -9   3   21.70    1.50
   1   9   3   25.00    1.40
   2  -9   3  751.32   24.00
  -2  -9  -3  802.92   24.00
   2  -9   3  818.92   24.20
  -2  -9  -3  781.32   24.00
   2   9   3  814.52   24.20
  -3  -9  -3  119.79    4.10
   3  -9   3  122.19    4.30
  -3  -9  -3  105.89    4.10
   3  -9   3  112.29    4.10
   3   9   3  123.69    4.30
  -4  -9  -3  401.46   12.20
   4  -9   3  388.26   12.60
   4  -9   3  396.56   12.30
  -4  -9  -3  397.46   12.20
   4   9   3  389.66   12.50
   5  -9   3   10.70    1.20
   5  -9   3   12.20    1.20
  -5  -9  -3   10.80    1.10
   6  -9   3   37.30    1.80
   6  -9   3   35.40    1.50
  -6  -9  -3   38.80    1.60
  -7  -9  -3   19.50    0.90
  -7 -10   3    2.10    0.50
   6 -10  -3   10.10    1.10
  -6 -10   3    9.90    0.80
  -5 -10   3  615.74   17.90
   5 -10  -3  548.95   18.10
   5 -10  -3  521.55   18.10
  -5 -10   3  614.04   17.80
  -5 -10   3  623.34   18.50
   4 -10  -3    2.30    0.70
  -4 -10   3    3.30    0.90
  -4 -10   3    2.80    0.80
  -4 -10   3    2.50    0.80
   4 -10  -3    3.10    0.80
  -3 -10   3  753.92   23.50
  -3 -10   3  774.82   23.50
   3 -10  -3  773.42   23.50
  -3 -10   3  769.22   23.50
   3 -10  -3  804.52   23.90
  -2 -10   3   22.70    1.30
  -2 -10   3   20.90    1.30
   2 -10  -3   23.10    1.60
   2 -10  -3   23.00    1.50
  -2 -10   3   23.20    1.60
   2 -10  -3   22.70    1.30
  -1 -10   3   87.19    3.20
  -1 -10   3   84.69    3.20
  -1 -10   3   82.39    3.20
   1 -10  -3   85.19    3.10
   1 -10  -3   87.79    3.10
   0 -10   3    1.60    0.50
   0 -10  -3    1.40    0.40
   0 -10   3    0.30    0.70
   0 -10  -3    2.00    0.60
   0 -10   3    1.30    0.50
  -1 -10  -3  502.35   15.80
   1 -10   3  510.05   15.80
  -1 -10  -3  502.05   15.80
   1 -10   3  517.15   15.80
   1  10   3  544.25   16.00
  -2 -10  -3   85.59    3.30
  -2 -10  -3   90.29    3.30
   2 -10   3   91.89    3.50
   2  10   3   89.49    3.40
   3 -10   3  827.12   25.40
  -3 -10  -3  818.92   25.00
  -3 -10  -3  826.42   25.00
   3  10   3  829.62   25.10
   4 -10   3   21.50    1.30
  -4 -10  -3   19.60    1.30
   4 -10   3   19.90    1.40
  -5 -10  -3  131.39    4.30
   5 -10   3  127.09    4.30
   5 -10   3  131.99    4.70
  -6 -10  -3    1.40    0.40
   6 -10   3    0.80    0.60
  -6 -11   3   18.30    0.90
   6 -11  -3   18.20    1.20
  -5 -11   3   57.39    2.20
  -5 -11   3   54.79    2.20
   5 -11  -3   59.09    2.20
   5 -11  -3   56.39    2.50
  -5 -11   3   57.19    2.20
  -4 -11   3   99.69    3.50
  -4 -11   3  103.09    3.60
   4 -11  -3  101.59    3.50
   4 -11  -3   92.79    3.80
  -4 -11   3  103.49    3.60
  -3 -11   3  107.19    3.80
  -3 -11   3  109.59    3.80
   3 -11  -3  102.19    4.10
  -3 -11   3  105.99    3.80
   3 -11  -3  112.69    3.90
   2 -11  -3  138.89    4.60
   2 -11  -3  137.39    4.70
  -2 -11   3  139.89    4.70
  -2 -11   3  135.69    4.70
  -2 -11   3  133.29    4.80
  -1 -11   3   68.79    2.70
  -1 -11   3   68.79    2.70
  -1 -11   3   70.59    2.80
   1 -11  -3   71.79    2.70
   1 -11  -3   70.59    2.70
   0 -11   3    9.00    1.00
   0 -11  -3    8.50    1.00
   0 -11  -3    8.00    0.90
   0 -11   3    8.70    1.00
   0  11   3   10.10    1.10
   1 -11   3    7.80    1.00
  -1 -11  -3    8.20    0.90
   1 -11   3    9.40    1.10
  -1 -11  -3    7.10    0.90
   1  11   3   10.90    1.10
  -2 -11  -3   54.49    2.30
  -2 -11  -3   53.79    2.30
   2  11   3   58.29    2.50
  -3 -11  -3  267.07    8.10
   3 -11   3  244.28    8.30
  -3 -11  -3  251.27    8.10
   4 -11   3   45.90    2.20
  -4 -11  -3   46.30    1.90
   5 -11   3  106.49    3.90
  -6 -12   3   32.70    1.30
  -5 -12   3    4.50    0.70
  -5 -12   3    4.20    0.60
   5 -12  -3    2.80    0.80
   5 -12  -3    4.20    0.80
  -5 -12   3    3.20    0.60
   4 -12  -3   28.10    1.70
  -4 -12   3   28.70    1.40
  -4 -12   3   29.70    1.40
  -4 -12   3   28.10    1.40
   4 -12  -3   31.60    1.40
   3 -12  -3    9.90    0.90
  -3 -12   3    9.40    0.90
  -3 -12   3   12.20    1.00
  -3 -12   3   11.50    0.90
   2 -12  -3   31.30    1.50
  -2 -12   3   28.90    1.50
   2 -12  -3   28.60    1.50
  -2 -12   3   28.60    1.50
  -2 -12   3   27.30    1.50
   1 -12  -3  226.28    7.70
  -1 -12   3  229.78    7.30
   1 -12  -3  228.98    7.30
  -1 -12   3  223.68    7.30
   0 -12   3  318.67    9.80
   0 -12  -3  311.87    9.80
   0 -12  -3  296.77    9.80
   0 -12   3  308.97    9.70
   0  12   3  309.07   10.00
  -1 -12  -3  216.28    7.10
   1 -12   3  222.58    7.00
  -1 -12  -3  213.88    7.10
   1 -12   3  219.38    7.00
   1  12   3  216.88    7.20
  -2 -12  -3  343.07   10.70
  -2 -12  -3  351.76   10.80
   2  12   3  333.87   10.90
   3 -12   3    1.50    0.80
  -3 -12  -3    0.80    0.40
   4 -12   3  120.19    4.30
  -4 -12  -3  119.59    4.00
   5 -12   3   22.70    2.20
  -5 -13   3   26.70    1.10
  -5 -13   3   27.00    1.20
  -5 -13   3   26.40    1.20
   4 -13  -3  346.97   10.60
  -4 -13   3  336.17   10.60
  -4 -13   3  346.77   10.60
  -4 -13   3  343.37   10.60
  -3 -13   3   23.50    1.20
  -3 -13   3   24.10    1.30
   3 -13  -3   22.60    1.20
  -3 -13   3   24.00    1.30
   2 -13  -3  272.47    8.50
   2 -13  -3  269.07    8.50
  -2 -13   3  265.07    8.50
  -2 -13   3  260.37    8.50
  -1 -13   3    3.60    0.70
   1 -13  -3    3.70    0.70
   1 -13  -3    3.80    0.80
  -1 -13   3    3.30    0.70
   0 -13   3  130.79    4.40
   0 -13  -3  128.59    4.40
   0 -13  -3  126.49    4.40
   0 -13   3  129.89    4.40
   0  13   3  125.29    4.60
  -1 -13  -3   18.60    1.10
   1 -13   3   18.90    1.20
  -1 -13  -3   17.40    1.10
   1 -13   3   18.10    1.20
   1  13   3   16.70    1.50
  -2 -13  -3  171.58    6.40
  -2 -13  -3  191.78    6.10
  -3 -13  -3   62.79    2.40
  -3 -13  -3   64.29    2.40
  -4 -13  -3    7.10    0.80
  -4 -14   3    6.60    0.60
   4 -14  -3    6.40    0.70
  -4 -14   3    7.30    0.60
  -3 -14   3  244.58    7.80
   3 -14  -3  259.67    7.80
  -3 -14   3  243.18    7.80
  -2 -14   3   24.40    1.20
  -2 -14   3   23.10    1.20
   2 -14  -3   23.20    1.20
   2 -14  -3   21.80    1.20
  -1 -14   3   95.99    3.30
   1 -14  -3   94.49    3.30
   1 -14  -3   93.69    3.40
  -1 -14   3   94.99    3.30
  -1  14   3   93.39    3.60
   0 -14   3   58.09    2.20
   0 -14   3   59.49    2.20
   0 -14  -3   55.29    2.20
   0 -14  -3   55.99    2.30
   0  14   3   56.19    2.50
  -1 -14  -3   19.40    1.10
  -1 -14  -3   19.70    1.10
   1 -14   3   19.80    1.10
   1 -14   3   21.20    1.20
  -2 -14  -3    0.30    0.40
  -2 -14  -3    0.30    0.30
  -3 -14  -3   59.29    2.20
  -3 -14  -3   61.19    2.20
  -4 -14  -3  111.19    3.60
  -4 -15   3  125.49    4.00
  -4 -15   3  130.19    4.00
   3 -15  -3   36.80    1.50
  -3 -15   3   35.30    1.40
  -3 -15   3   39.60    1.60
  -3  15   3   36.80    1.80
  -2 -15   3   43.20    1.70
   2 -15  -3   42.20    1.70
   2 -15  -3   43.20    2.20
  -2 -15   3   42.80    1.70
  -2  15   3   44.20    2.00
  -1 -15   3  109.19    3.60
   1 -15  -3  108.79    3.60
   1 -15  -3  111.89    3.70
  -1 -15   3  104.39    3.60
  -1  15   3  105.39    3.90
   0 -15   3   75.69    2.60
   0 -15  -3   75.09    2.70
   0 -15   3   73.49    2.60
   0 -15  -3   74.39    2.70
   1 -15   3    6.00    0.70
  -1 -15  -3    7.60    0.60
   1 -15   3    7.70    1.00
  -1 -15  -3    5.60    0.60
  -2 -15  -3    3.30    0.50
  -2 -15  -3    3.40    0.60
  -3 -15  -3  245.38    7.50
   2 -16  -3   47.50    1.90
  -2 -16   3   54.89    1.90
  -2 -16   3   51.79    1.90
  -1 -16   3   23.60    1.00
  -1 -16   3   23.10    1.00
   1 -16  -3   23.40    1.10
   1 -16  -3   24.30    1.10
   0 -16   3    0.30    0.30
   0 -16   3    0.20    0.30
   0 -16  -3    0.30    0.30
   0 -16  -3    0.50    0.30
  -1 -16  -3  118.49    3.90
  -1 -16  -3  120.89    3.90
  -2 -16  -3   77.99    2.60
  -2 -16  -3   78.29    2.60
  -8   0   4  146.09    4.80
  -7   0   4  140.09    4.80
   6   0  -4 4570.84  130.29
  -6   0   4 4484.45  131.19
  -6   0   4 4142.09  130.19
   5   0  -4    5.30    0.90
  -5   0   4    3.90    0.80
  -5   0   4    3.80    1.30
   4   0  -4 5822.52  169.28
  -4   0   4 5601.44  168.78
  -3   0   4 1050.39   32.90
   3   0  -4 1145.29   32.90
   2   0  -4  772.42   23.60
  -2   0   4  806.32   23.60
   1   0  -4  125.99    4.00
  -1   0   4  130.79    3.90
   2   0   4 1026.30   31.20
  -2   0  -4 1054.59   30.80
   3   0   4  133.59    4.60
   4   0   4  167.18    5.60
   4   0   4  176.28    5.90
   4   0   4  171.98    5.60
   5   0   4   47.20    2.00
   5   0   4   48.90    2.30
   6   0   4  104.99    4.20
   6   0   4  116.29    3.90
  -7   0  -4  207.68    6.70
   7   0   4  210.38    7.00
  -8   0  -4   41.80    1.60
  -8   0  -4   44.40    1.60
  -8  -1   4    1.90    0.50
  -8   1   4    2.30    0.50
  -7  -1   4   66.29    2.50
  -7  -1   4   61.49    2.50
  -7   1   4   63.19    2.50
   6  -1  -4    0.20    0.60
  -6  -1   4    0.80    0.40
  -6  -1   4    0.90    0.70
  -6   1   4    2.50    0.80
   6   1  -4    0.90    0.60
  -5  -1   4   73.29    2.90
   5  -1  -4   80.99    2.90
  -5  -1   4   72.49    2.80
  -4  -1   4  596.14   17.60
   4  -1  -4  571.14   17.60
   4   1  -4  567.74   17.90
  -2  -1   4  321.97   10.00
   2  -1  -4  331.57   10.10
   2   1  -4  328.87   10.10
  -2   1   4  336.97   10.10
   1  -1  -4    3.40    0.30
  -1  -1   4    2.80    0.30
  -1   1   4    3.10    0.30
   1   1  -4    3.00    0.30
   0   1   4  712.33   20.40
   0   1   4  656.23   20.40
  -2  -1  -4   44.40    1.50
   2  -1   4   41.50    1.70
   2   1   4   41.70    1.70
  -2   1  -4   43.10    1.40
   3  -1   4   41.90    2.00
   3   1   4   41.60    2.00
   4  -1   4    6.80    1.00
   4  -1   4    7.90    0.90
   4  -1   4    6.90    0.80
   4   1   4    6.40    0.90
   4   1   4    7.60    0.80
   4   1   4    5.70    1.00
   5  -1   4   14.70    1.20
   5  -1   4   11.80    1.00
   5   1   4   12.80    1.10
   5   1   4   12.00    1.20
   6  -1   4    0.90    0.40
   6  -1   4    1.40    0.60
   6   1   4    1.20    0.60
   6   1   4    0.90    0.40
   7  -1   4    3.20    0.90
  -7  -1  -4    1.90    0.60
  -7   1  -4    1.40    0.40
   7   1   4    1.60    0.70
  -8  -1  -4   21.60    1.00
  -8   1  -4   22.40    1.00
  -8  -2   4    6.30    0.60
  -8  -2   4    5.30    0.90
  -8   2   4    6.70    0.60
  -7  -2   4   28.50    1.50
  -7  -2   4   27.10    1.40
  -7   2   4   27.30    1.40
  -6  -2   4    3.20    0.70
  -6  -2   4    2.20    0.50
   6  -2  -4    2.90    0.70
  -6   2   4    4.20    0.80
   6   2  -4    2.80    0.70
   5  -2  -4    2.60    0.70
  -5  -2   4    1.60    0.60
   5  -2  -4    2.50    0.60
  -5  -2   4    2.30    0.80
   4  -2  -4  262.47    8.30
  -4  -2   4  265.57    8.40
   4  -2  -4  270.87    8.40
   3  -2  -4  479.05   14.70
   3  -2  -4  495.25   14.80
  -3  -2   4  456.15   14.70
  -3   2   4  475.95   15.60
   3   2  -4  501.55   14.80
  -2  -2   4   23.30    1.00
   2  -2  -4   22.30    1.00
   2   2  -4   23.20    1.00
  -2   2   4   21.90    1.00
   1  -2  -4    4.40    0.40
  -1  -2   4    4.10    0.30
   1   2  -4    4.10    0.30
  -1   2   4    3.60    0.40
   0   2   4 1136.69   34.60
   0   2   4 1173.38   34.40
   1   2   4 1021.10   30.70
   1   2   4  980.50   30.70
   1   2   4 1081.59   30.60
   2  -2   4  431.06   13.10
  -2  -2  -4  445.56   12.90
  -2   2  -4  447.16   12.70
   2   2   4  379.76   12.80
   2   2   4  429.26   13.10
   3  -2   4 1074.49   32.40
   3   2   4 1077.99   32.40
   4  -2   4  344.87   11.10
   4  -2   4  355.06   10.90
   4  -2   4  348.77   10.90
   4   2   4  363.66   11.10
   4   2   4  331.07   10.80
   5  -2   4   23.40    1.40
   5  -2   4   25.10    1.60
   5  -2   4   28.20    1.40
   5   2   4   25.00    1.60
   5   2   4   24.50    1.40
   6  -2   4   75.79    2.80
   6  -2   4   73.79    3.20
  -6  -2  -4   74.49    2.80
   6   2   4   72.19    3.10
   6   2   4   78.89    2.80
  -7  -2  -4  441.46   13.90
   7  -2   4  450.85   13.80
   7  -2   4  442.36   14.20
   7   2   4  467.25   14.20
  -7   2  -4  464.35   13.90
  -8  -2  -4    5.30    0.50
  -8   2  -4    5.80    0.70
  -8  -3   4   -0.30    0.30
  -8  -3   4    0.00    0.50
  -8   3   4    0.20    0.30
  -7  -3   4   -0.30    0.30
  -7  -3   4    0.40    0.40
  -7   3   4    0.30    0.30
   7   3  -4    0.40    0.70
  -6  -3   4   94.39    3.50
  -6  -3   4   95.89    3.50
   6  -3  -4   99.89    3.70
   6  -3  -4   97.59    3.40
   6   3  -4   96.69    3.50
  -6   3   4   91.69    3.50
  -5  -3   4   13.30    1.10
   5  -3  -4   15.30    1.20
   5  -3  -4   13.90    1.20
  -5  -3   4   12.40    1.00
  -4  -3   4   19.70    1.30
   4  -3  -4   22.50    1.30
   4  -3  -4   21.10    1.30
  -4  -3   4   21.60    1.30
  -4  -3   4   20.30    1.30
   3  -3  -4   35.00    1.60
   3  -3  -4   37.30    1.70
   3   3  -4   33.90    1.60
  -2  -3   4   48.60    1.80
   2  -3  -4   45.90    1.90
   2  -3  -4   50.79    1.90
   2   3  -4   50.59    1.80
  -2   3   4   47.50    1.90
  -1  -3   4  143.89    4.40
   1   3  -4  142.29    4.40
  -1   3   4  141.29    4.50
   0   3   4   87.09    2.80
   0   3   4   80.99    2.80
   0   3  -4   88.79    2.70
   0   3  -4   88.79    2.70
   1   3   4  136.09    4.60
   1   3   4  143.79    4.40
   2  -3   4   30.20    1.40
  -2   3  -4   28.10    1.10
   2   3   4   27.10    1.20
   2   3   4   29.10    1.30
  -2   3  -4   27.90    1.10
   3  -3   4  457.25   14.00
   3  -3   4  456.05   14.20
   3  -3   4  457.85   14.00
   3   3   4  476.65   14.20
   3   3   4  438.76   14.00
   4  -3   4   57.79    2.30
   4  -3   4   55.29    2.30
   4  -3   4   60.89    2.50
   4   3   4   55.79    2.40
   5  -3   4  463.75   14.30
   5  -3   4  449.76   14.00
   5  -3   4  433.56   14.00
   5   3   4  476.45   14.30
   5   3   4  437.66   13.90
   6  -3   4   51.79    2.10
  -6  -3  -4   52.49    2.40
   6  -3   4   48.10    2.40
   6   3   4   47.20    2.30
  -7  -3  -4  116.09    4.00
   7  -3   4  114.89    4.00
   7  -3   4  120.99    4.80
  -7   3  -4  122.59    4.00
   7   3   4  121.19    4.30
  -8  -3  -4   55.99    1.90
  -8  -4   4    0.70    0.40
  -8  -4   4    1.70    0.60
  -8   4   4    0.90    0.30
  -7  -4   4   87.59    3.70
  -7  -4   4   84.29    3.40
  -7   4   4   90.29    3.20
   7   4  -4   80.39    3.10
   6  -4  -4  296.57    9.60
  -6  -4   4  279.67    9.20
   6  -4  -4  301.17    9.10
  -6  -4   4  277.47    9.20
  -6   4   4  292.27    9.20
   5  -4  -4    0.50    0.60
   5  -4  -4   -0.20    0.50
  -5  -4   4    2.30    0.70
  -5  -4   4    0.90    0.40
  -4  -4   4   64.69    2.50
   4  -4  -4   65.89    2.60
  -4  -4   4   61.49    2.80
   4  -4  -4   70.19    2.50
  -4  -4   4   59.09    2.50
   3  -4  -4  246.68    7.70
   3  -4  -4  234.28    7.90
   3   4  -4  242.38    7.80
   2  -4  -4  291.37    9.00
   2  -4  -4  294.37    9.10
  -2  -4   4  276.97    9.00
  -2   4   4  281.57    9.00
   2   4  -4  298.17    9.00
   1  -4  -4  139.49    4.50
  -1  -4   4  132.59    4.30
   1   4  -4  136.59    4.30
  -1   4   4  138.39    4.50
   0   4  -4 2860.11   80.09
   0   4   4 2578.34   80.49
   0   4  -4 2598.04   80.09
   0   4   4 2709.83   79.99
   1  -4   4  260.47    8.60
   1   4   4  285.27    8.60
   1   4   4  273.57    8.50
  -1   4  -4  278.87    8.40
   1   4   4  280.57    8.70
  -1   4  -4  286.47    8.40
   2  -4   4  918.61   26.90
  -2   4  -4  919.41   26.60
   2   4   4  906.41   26.90
  -2   4  -4  878.01   26.60
   2   4   4  843.72   26.70
   3  -4   4   14.40    1.20
   3  -4   4   13.50    1.10
   3  -4   4   15.20    1.10
   3   4   4   15.60    1.10
   4  -4   4   37.40    1.70
   4  -4   4   31.90    1.70
   4  -4   4   30.60    1.60
   4   4   4   32.50    1.70
   5  -4   4   57.19    2.60
   5  -4   4   52.09    2.30
   5   4   4   56.19    2.50
   6  -4   4  258.77    8.10
  -6  -4  -4  260.17    8.10
   6  -4   4  248.18    8.40
   6   4   4  241.08    8.30
  -7  -4  -4  145.19    4.90
   7  -4   4  159.58    5.30
   7  -4   4  144.69    4.90
  -7   4  -4  155.88    4.90
  -8  -5   4    0.20    0.40
  -8  -5   4    0.40    0.30
  -8   5   4   -0.10    0.30
   7  -5  -4    1.60    0.90
  -7  -5   4    1.00    0.40
  -7  -5   4    1.30    0.40
  -7   5   4    0.30    0.40
   7   5  -4    0.00    0.60
   6  -5  -4    1.90    0.60
   6  -5  -4    0.70    0.60
  -6  -5   4    0.90    0.50
  -6  -5   4    2.60    0.80
  -6   5   4    0.80    0.50
   5  -5  -4    2.80    0.90
   5  -5  -4    3.30    0.80
  -5  -5   4    2.80    0.70
  -5  -5   4    1.50    0.50
  -4  -5   4   59.49    2.30
  -4  -5   4   56.39    2.30
   4  -5  -4   60.19    2.30
  -4  -5   4   55.69    2.40
  -4  -5   4   57.79    2.30
   4  -5  -4   59.69    2.50
  -3  -5   4   97.49    3.50
   3  -5  -4  101.19    3.50
   3  -5  -4  103.29    3.60
  -3  -5   4   96.29    3.50
   3   5  -4   99.89    3.70
   2  -5  -4  156.48    5.10
  -2  -5   4  140.59    5.00
   2   5  -4  160.78    5.10
   1  -5  -4  559.84   16.50
   1   5  -4  549.15   16.40
  -1   5   4  537.35   16.50
  -1   5   4  518.15   16.50
   0   5   4   13.00    0.80
   0   5   4   14.10    1.00
   0   5  -4   13.60    0.70
   0   5  -4   13.00    0.80
   1  -5   4 1218.98   38.20
   1   5   4 1291.57   38.20
   1   5   4 1286.37   38.20
  -1   5  -4 1294.87   38.00
   1   5   4 1306.87   38.30
  -1   5  -4 1272.97   38.00
   2  -5   4  131.99    4.40
   2   5   4  124.49    4.30
   2   5   4  126.09    4.70
   3  -5   4   25.30    1.40
   3  -5   4   25.30    1.40
   3  -5   4   20.70    1.30
   3   5   4   23.10    1.30
   4  -5   4   69.99    2.80
   4  -5   4   70.79    3.00
   4  -5   4   70.89    2.70
   4   5   4   73.29    2.90
   5  -5   4   63.49    2.90
   5  -5   4   67.19    2.80
  -5  -5  -4   67.59    2.60
   5   5   4   63.39    2.80
   6  -5   4   35.60    2.20
   6  -5   4   37.40    1.70
  -6  -5  -4   37.30    1.60
   6   5   4   35.70    2.00
   7  -5   4   23.40    1.40
   7  -5   4   23.50    1.20
  -7  -5  -4   21.40    1.10
  -7   5  -4   25.20    1.50
  -8  -6   4    7.20    0.80
  -8   6   4    8.90    0.70
   7  -6  -4   44.90    2.70
  -7  -6   4   56.59    2.10
  -7  -6   4   52.99    2.10
  -7   6   4   56.39    2.10
   7   6  -4   55.29    2.10
   6  -6  -4   42.70    2.20
  -6  -6   4   45.40    2.00
   6  -6  -4   44.00    1.90
  -6  -6   4   42.90    1.90
  -6   6   4   43.80    1.90
  -5  -6   4   13.90    1.20
   5  -6  -4   17.10    1.30
  -5  -6   4   14.30    1.10
   5  -6  -4   17.80    1.20
  -5  -6   4   15.10    1.20
  -5   6   4   18.20    1.30
  -4  -6   4   23.20    1.30
  -4  -6   4   23.80    1.50
   4  -6  -4   22.10    1.40
  -4  -6   4   22.60    1.50
   4  -6  -4   23.60    1.30
  -4  -6   4   23.00    1.30
  -3  -6   4  203.18    6.60
  -3  -6   4  190.28    6.60
  -3  -6   4  207.48    6.60
   3  -6  -4  212.88    6.80
  -3  -6   4  206.48    6.60
   3  -6  -4  216.18    6.60
   2  -6  -4  400.36   13.80
   2   6  -4  471.55   13.50
   1  -6  -4   71.79    2.60
   1   6  -4   67.49    2.50
  -1   6   4   66.39    2.60
   0   6   4  620.14   19.00
   0   6  -4  628.04   18.80
   0   6  -4  625.44   18.90
   1  -6   4   56.19    2.30
   1   6   4   54.99    2.20
  -1   6  -4   58.79    2.10
   1   6   4   55.99    2.30
  -2  -6  -4   23.10    1.40
   2  -6   4   22.40    1.40
   2  -6   4   22.20    1.40
   2   6   4   23.70    1.60
   2   6   4   22.90    1.30
  -3  -6  -4  188.48    6.40
   3  -6   4  204.68    6.60
   3  -6   4  193.28    6.40
  -3  -6  -4  196.68    6.40
   3  -6   4  194.48    6.40
   3   6   4  205.98    6.60
   4  -6   4   86.99    3.30
   4  -6   4   83.49    3.30
   4  -6   4   91.79    3.50
  -4  -6  -4   90.99    3.20
   4   6   4   92.49    3.50
  -5  -6  -4   30.60    1.50
   5  -6   4   28.40    1.70
   5  -6   4   28.90    1.50
   5  -6   4   28.70    1.50
   5   6   4   30.40    1.80
  -6  -6  -4   58.09    2.20
   6  -6   4   57.29    2.50
   6  -6   4   58.29    2.30
   6   6   4   57.29    2.70
  -7  -6  -4   24.10    1.10
   7  -6   4   24.50    1.40
  -8  -7   4    0.10    0.30
  -7  -7   4  290.27    8.80
   7  -7  -4  287.07    9.00
  -7   7   4  281.57    8.70
   7   7  -4  266.67    8.70
  -6  -7   4    6.80    0.80
  -6  -7   4    6.70    1.00
   6  -7  -4    7.20    0.90
   6  -7  -4    5.30    1.10
  -6   7   4    7.70    1.00
   5  -7  -4  308.17   10.70
  -5  -7   4  285.87    9.40
   5  -7  -4  310.07    9.50
  -5  -7   4  308.47    9.70
  -5  -7   4  297.77    9.60
  -5   7   4  295.47    9.50
   4  -7  -4    5.10    1.20
  -4  -7   4    6.30    0.90
  -4  -7   4    7.60    1.00
  -4  -7   4    6.60    0.90
   4  -7  -4    8.30    1.00
  -4  -7   4    8.80    1.10
  -3  -7   4  240.78    7.60
  -3  -7   4  245.58    7.60
   3  -7  -4  245.08    7.60
   3  -7  -4  238.98    7.80
  -3  -7   4  224.88    7.60
  -3  -7   4  238.48    7.60
   2  -7  -4   48.40    2.10
  -2  -7   4   47.40    2.00
   2  -7  -4   48.50    2.10
  -2  -7   4   46.70    2.00
  -2  -7   4   46.40    2.00
   2  -7  -4   45.50    1.90
   2   7  -4   43.90    2.40
   1  -7  -4  261.37    8.10
   1  -7  -4  257.97    8.20
  -1  -7   4  259.27    8.20
  -1  -7   4  250.87    8.20
  -1   7   4  269.47    8.50
   1   7  -4  258.87    8.30
   0  -7  -4  419.26   13.40
   0   7   4  434.66   13.70
   0   7  -4  460.65   13.50
   1  -7   4    3.10    1.10
   1  -7   4    0.90    0.70
   1  -7   4    2.00    0.80
  -1  -7  -4    2.90    0.80
   1   7   4    1.70    0.60
   1   7   4    1.20    0.80
   2  -7   4  128.69    4.50
   2  -7   4  132.19    4.60
   2  -7   4  132.39    4.50
  -2  -7  -4  133.19    4.50
   2   7   4  132.79    4.60
   3  -7   4   10.20    1.20
  -3  -7  -4    9.00    1.20
  -3  -7  -4    8.90    1.20
   3  -7   4    9.00    1.00
   3  -7   4    9.00    1.00
   3   7   4   10.30    1.00
  -4  -7  -4  208.18    6.70
   4  -7   4  202.68    6.80
   4  -7   4  204.98    6.80
   4  -7   4  214.78    7.10
   4   7   4  214.58    7.10
   5  -7   4   34.50    1.60
   5  -7   4   31.70    1.80
  -5  -7  -4   33.30    1.50
   5  -7   4   34.40    1.60
   5   7   4   32.10    1.90
   6  -7   4  166.38    5.40
  -6  -7  -4  169.28    5.40
   6  -7   4  165.08    5.70
  -7  -7  -4    5.60    0.50
   7  -7   4    5.70    0.90
  -7  -8   4   39.90    1.70
   7  -8  -4   40.30    2.00
  -6  -8   4    3.50    0.70
   6  -8  -4    3.10    0.90
   6  -8  -4    2.10    0.70
   5  -8  -4    0.50    0.60
  -5  -8   4    0.80    0.50
   5  -8  -4    1.00    0.50
  -5  -8   4    0.50    0.40
  -5  -8   4    0.40    0.50
  -4  -8   4   13.20    1.10
   4  -8  -4   16.60    1.10
  -4  -8   4   14.30    1.10
  -4  -8   4   14.50    1.20
   4  -8  -4   16.50    1.30
  -3  -8   4    3.40    0.80
  -3  -8   4    0.80    0.50
   3  -8  -4    1.60    0.50
  -3  -8   4    2.60    0.80
   3  -8  -4    2.20    0.80
   2  -8  -4  554.54   17.20
  -2  -8   4  573.24   17.30
  -2  -8   4  557.84   17.20
  -2  -8   4  570.34   17.20
   2  -8  -4  556.74   17.50
   2  -8  -4  577.94   17.20
  -1  -8   4   66.89    2.50
  -1  -8   4   64.39    2.50
   1  -8  -4   60.49    2.50
   1  -8  -4   64.69    2.50
  -1  -8   4   66.59    2.50
   0  -8   4 1183.78   34.80
   0  -8  -4 1165.28   34.70
   0  -8  -4 1122.69   34.70
   0  -8   4 1202.88   34.80
   0  -8   4 1184.98   34.70
   0  -8   4 1101.89   34.70
  -1  -8  -4   41.80    1.80
   1  -8   4   39.40    1.90
   1  -8   4   38.50    2.00
  -1  -8  -4   37.80    1.90
   1  -8   4   38.10    1.90
   1   8   4   42.70    1.90
  -2  -8  -4  397.76   12.30
   2  -8   4  392.46   12.30
   2  -8   4  389.76   12.30
   2  -8   4  401.76   12.40
  -2  -8  -4  377.86   12.30
   2   8   4  420.06   12.50
  -3  -8  -4  137.89    4.70
   3  -8   4  129.79    4.70
   3  -8   4  141.89    4.90
   3  -8   4  138.89    4.70
   3   8   4  143.19    4.90
  -4  -8  -4   95.59    3.40
   4  -8   4   91.79    3.60
   4  -8   4   94.29    3.40
   4  -8   4   89.19    3.40
   4   8   4   93.89    3.60
   5  -8   4   52.49    2.50
  -5  -8  -4   61.69    2.30
   5  -8   4   56.49    2.20
   5   8   4   53.09    2.60
   6  -8   4  272.37    8.90
   6  -8   4  279.37    8.60
  -6  -8  -4  277.97    8.60
  -7  -8  -4  115.19    3.70
  -7  -9   4    3.50    0.50
  -6  -9   4   13.40    0.90
   6  -9  -4   12.90    1.00
   6  -9  -4   14.80    1.20
   5  -9  -4    2.60    0.80
  -5  -9   4    4.40    0.70
   5  -9  -4    2.40    0.90
  -5  -9   4    3.10    0.70
  -5  -9   4    2.80    0.90
  -4  -9   4   10.40    1.00
   4  -9  -4    8.60    1.20
  -4  -9   4    9.30    1.00
   4  -9  -4   11.70    1.00
  -4  -9   4   10.20    1.00
  -3  -9   4    4.20    0.90
   3  -9  -4    2.90    0.70
   3  -9  -4    3.50    0.80
  -3  -9   4    3.70    0.80
  -3  -9   4    4.20    0.90
  -2  -9   4   74.39    2.90
   2  -9  -4   76.29    2.80
   2  -9  -4   73.09    2.80
   2  -9  -4   76.19    3.10
  -2  -9   4   77.89    2.90
  -2  -9   4   76.09    2.80
  -1  -9   4   28.10    1.50
   1  -9  -4   30.30    1.50
  -1  -9   4   29.90    1.60
  -1  -9   4   29.60    1.50
   1  -9  -4   28.70    1.50
   0  -9   4    4.20    0.90
   0  -9   4    4.90    1.00
   0  -9   4    3.70    1.00
   0  -9  -4    4.50    0.80
   1  -9   4  973.90   28.70
   1  -9   4  933.21   28.70
   1  -9   4  940.21   28.70
  -1  -9  -4  955.50   28.70
  -1  -9  -4  953.80   28.70
   1  -9   4  931.61   28.70
   1   9   4  992.60   29.00
  -2  -9  -4   58.69    2.50
   2  -9   4   57.49    2.50
   2  -9   4   59.09    2.70
   2  -9   4   54.89    2.40
  -2  -9  -4   57.69    2.30
   2   9   4   60.19    2.50
   3  -9   4  341.87   10.70
   3  -9   4  347.77   11.00
  -3  -9  -4  337.07   10.70
   3   9   4  342.37   10.90
  -4  -9  -4  155.48    5.10
   4  -9   4  147.19    5.40
  -4  -9  -4  155.08    5.10
   4  -9   4  155.68    5.10
   4   9   4  148.99    5.40
   5  -9   4   12.50    0.90
   5  -9   4   11.00    1.10
  -5  -9  -4   11.40    1.00
   6  -9   4    7.40    1.00
   6  -9   4    6.60    0.60
  -6  -9  -4    6.80    0.80
  -7 -10   4  246.78    7.60
   6 -10  -4   77.89    3.00
   6 -10  -4   77.49    3.00
  -6 -10   4   73.89    2.70
  -5 -10   4   28.50    1.40
   5 -10  -4   27.90    1.40
   5 -10  -4   26.70    1.60
  -5 -10   4   30.10    1.40
  -5 -10   4   28.80    1.50
  -4 -10   4  217.88    7.20
   4 -10  -4  229.38    7.20
   4 -10  -4  214.58    7.70
  -4 -10   4  228.58    7.20
  -4 -10   4  223.88    7.20
  -3 -10   4  673.83   20.70
   3 -10  -4  705.43   21.10
  -3 -10   4  661.23   20.70
  -3 -10   4  671.43   20.70
   3 -10  -4  686.83   20.70
  -2 -10   4  285.57    9.10
  -2 -10   4  283.27    9.10
   2 -10  -4  296.37    9.20
  -2 -10   4  286.57    9.10
   2 -10  -4  287.87    9.10
   1 -10  -4  457.05   14.20
  -1 -10   4  463.95   14.20
  -1 -10   4  480.85   14.30
   1 -10  -4  449.95   14.20
  -1 -10   4  455.35   14.20
   0 -10   4  403.06   12.20
   0 -10   4  383.16   12.20
   0 -10  -4  391.96   12.20
   0 -10  -4  393.76   12.20
   0 -10   4  369.26   12.30
   0  10   4  412.86   12.50
   1 -10   4  155.78    5.20
   1 -10   4  153.18    5.20
   1 -10   4  150.98    5.20
  -1 -10  -4  158.18    5.30
  -1 -10  -4  160.98    5.30
   1  10   4  161.28    5.50
  -2 -10  -4   41.90    1.80
  -2 -10  -4   43.20    1.90
   2 -10   4   34.70    2.00
   2  10   4   39.00    2.00
  -3 -10  -4  206.58    6.50
   3 -10   4  198.38    6.40
   3 -10   4  193.58    6.70
   3  10   4  192.88    6.60
   4 -10   4    5.80    1.00
   4  10   4    3.10    1.00
   5 -10   4   32.20    1.40
   5 -10   4   34.00    1.80
  -6 -11   4    0.50    0.30
  -5 -11   4  115.89    3.80
   5 -11  -4  115.29    3.80
   5 -11  -4  108.59    4.10
  -5 -11   4  109.89    3.80
  -5 -11   4  112.19    3.80
   4 -11  -4    3.60    0.80
  -4 -11   4    4.00    0.70
  -4 -11   4    2.60    0.70
   4 -11  -4    4.20    0.70
  -3 -11   4   39.30    1.80
  -3 -11   4   37.90    1.80
   3 -11  -4   38.20    1.80
  -3 -11   4   38.10    1.70
  -2 -11   4   66.69    2.60
   2 -11  -4   68.39    2.60
  -2 -11   4   64.59    2.60
  -2 -11   4   66.39    2.60
   2 -11  -4   68.89    2.60
  -1 -11   4  916.21   27.60
   1 -11  -4  898.21   27.60
   1 -11  -4  915.51   27.60
  -1 -11   4  926.81   27.60
  -1 -11   4  913.81   27.60
   0 -11  -4  301.57    9.60
   0 -11   4  300.07    9.50
   0 -11  -4  295.07    9.50
   0 -11   4  298.57    9.50
   0 -11   4  294.97    9.50
   0  11   4  319.07    9.90
  -1 -11  -4  524.55   16.70
   1 -11   4  548.35   16.60
   1 -11   4  534.65   16.60
  -1 -11  -4  534.75   16.70
   1  11   4  573.44   17.00
  -2 -11  -4   12.30    1.10
  -2 -11  -4   13.00    1.00
   2  11   4   11.50    1.20
   3 -11   4    9.10    1.40
  -3 -11  -4   10.90    0.90
   3  11   4   11.20    1.40
   4 -11   4   68.19    2.60
   4 -11   4   73.09    2.90
  -4 -11  -4   71.39    2.60
   5 -11   4    8.30    1.20
  -6 -12   4  286.17    8.70
  -5 -12   4    0.80    0.30
  -5 -12   4    0.40    0.30
   5 -12  -4    0.30    0.40
  -5 -12   4    0.70    0.30
  -4 -12   4  620.94   19.40
  -4 -12   4  636.24   19.40
  -4 -12   4  640.14   19.40
   4 -12  -4  659.33   19.40
  -3 -12   4    0.80    0.40
   3 -12  -4    2.20    0.70
  -3 -12   4    0.60    0.40
  -3 -12   4    0.70    0.40
   2 -12  -4   45.60    2.00
  -2 -12   4   48.30    2.00
  -2 -12   4   47.00    2.00
   2 -12  -4   47.00    2.00
  -2 -12   4   47.60    2.00
  -1 -12   4   83.49    3.10
   1 -12  -4   81.99    3.10
  -1 -12   4   83.99    3.10
  -1 -12   4   85.69    3.10
   1 -12  -4   83.39    3.10
   0 -12   4   38.90    1.70
   0 -12  -4   37.00    1.70
   0 -12  -4   39.70    1.80
   0 -12   4   38.30    1.80
   0  12   4   37.70    2.00
   1 -12   4   61.09    2.40
  -1 -12  -4   62.29    2.40
   1 -12   4   60.99    2.40
  -1 -12  -4   58.59    2.40
   1  12   4   57.49    2.60
  -2 -12  -4   41.20    1.80
  -2 -12  -4   40.30    1.80
   2  12   4   38.50    2.00
  -3 -12  -4  213.18    6.80
  -4 -12  -4   37.30    1.60
   5 -13  -4   67.99    2.30
  -5 -13   4   66.39    2.30
  -5 -13   4   66.69    2.30
  -4 -13   4    5.60    0.60
  -4 -13   4    5.10    0.70
  -4 -13   4    5.20    0.60
   4 -13  -4    6.20    0.70
  -3 -13   4   25.70    1.30
  -3 -13   4   24.70    1.20
   3 -13  -4   22.40    1.20
  -3 -13   4   23.30    1.30
  -2 -13   4   52.59    2.10
  -2 -13   4   51.29    2.10
   2 -13  -4   52.59    2.30
  -2 -13   4   53.79    2.10
   2 -13  -4   50.49    2.10
  -1 -13   4  114.79    3.90
  -1 -13   4  116.39    3.90
   1 -13  -4  111.39    3.90
   1 -13  -4  112.09    3.90
  -1  13   4  106.99    4.20
   0 -13  -4    2.90    0.70
   0 -13  -4    0.40    0.40
   0 -13   4    1.10    0.50
   0 -13   4    1.10    0.40
   0  13   4    0.50    0.60
   1 -13   4  139.69    4.70
   1 -13   4  135.79    4.70
  -1 -13  -4  151.48    4.90
  -1 -13  -4  151.88    4.90
   1  13   4  142.19    5.10
  -2 -13  -4  281.57    8.60
  -2 -13  -4  265.47    8.60
  -3 -13  -4    5.20    0.60
  -4 -13  -4   73.79    2.50
  -4 -14   4    5.30    0.80
  -4 -14   4    5.10    0.50
  -4 -14   4    5.60    0.50
   4 -14  -4    6.30    0.60
  -3 -14   4    8.10    0.70
  -3 -14   4    8.80    0.70
  -3 -14   4    8.70    1.20
   3 -14  -4    9.30    0.70
  -2 -14   4  138.79    4.90
   2 -14  -4  146.09    4.80
  -2 -14   4  148.69    4.80
   2 -14  -4  144.49    4.70
  -2  14   4  150.28    5.10
   1 -14  -4    2.40    0.60
  -1 -14   4    0.40    0.30
   1 -14  -4    0.80    0.40
  -1 -14   4    0.60    0.40
  -1  14   4    0.60    0.60
   0 -14  -4   89.59    3.20
   0 -14   4   90.79    3.20
   0 -14   4   93.79    3.20
   0 -14  -4   91.89    3.30
   0  14   4   91.09    3.50
  -1 -14  -4   72.99    2.80
  -1 -14  -4   75.29    2.70
   1 -14   4   73.69    2.60
   1 -14   4   74.49    2.60
   1  14   4   70.79    3.20
  -2 -14  -4    4.40    0.70
  -2 -14  -4    5.20    0.70
  -3 -14  -4  112.39    3.70
  -3 -15   4    0.40    0.30
   3 -15  -4    0.10    0.30
  -3 -15   4    0.40    0.20
  -2 -15   4   18.70    0.90
  -2 -15   4   17.50    0.90
   2 -15  -4   20.20    1.10
   2 -15  -4   18.90    1.00
  -2  15   4   18.90    1.30
   1 -15  -4  281.27    8.60
  -1 -15   4  277.77    8.60
   1 -15  -4  273.47    8.70
  -1 -15   4  283.47    8.60
  -1  15   4  276.17    8.90
   0 -15   4    2.20    0.60
   0 -15  -4    1.50    0.50
   0 -15   4    1.90    0.50
   0 -15  -4    2.40    0.50
  -1 -15  -4  261.17    8.10
  -1 -15  -4  262.97    8.20
  -2 -15  -4  106.49    3.50
  -2 -15  -4  105.69    3.40
  -3 -15  -4   37.90    1.40
  -2 -16   4    2.50    0.40
   2 -16  -4    2.60    0.40
  -2 -16   4    3.40    0.40
  -1 -16   4   28.00    1.10
  -1 -16   4   27.10    1.10
   1 -16  -4   27.40    1.20
   1 -16  -4   27.90    1.20
   0 -16   4    0.20    0.40
   0 -16  -4    1.20    0.40
   0 -16  -4    0.50    0.30
   0 -16   4    2.10    0.60
  -1 -16  -4   29.70    1.20
  -1 -16  -4   30.30    1.20
  -8   0   5    0.20    0.30
  -7   0   5    0.00    0.30
   7   0  -5    0.10    0.70
  -6   0   5    0.30    0.40
   6   0  -5    0.40    0.50
   5   0  -5    0.00    0.50
  -5   0   5    0.30    0.40
  -4   0   5    0.60    0.40
   4   0  -5    0.80    0.60
   3   0  -5    0.50    0.40
  -3   0   5   -0.10    0.60
   2   0  -5    0.90    0.30
  -1   0   5    0.40    0.10
   1   0  -5    0.10    0.10
   1   0   5   -0.10    0.30
   2   0   5    0.10    0.40
   3   0   5    0.30    0.50
   3   0   5   -0.20    0.50
   3   0   5    0.20    0.40
   4   0   5    0.60    0.40
   4   0   5   -0.10    0.50
   4   0   5   -0.40    0.40
   5   0   5    0.10    0.40
   5   0   5   -0.60    0.50
   6   0   5    0.30    0.60
   6   0   5    0.80    0.40
   7   0   5    0.40    0.60
  -8  -1   5  277.57    8.60
  -8   1   5  273.27    8.60
  -7  -1   5   13.20    1.00
   7  -1  -5   15.10    1.10
  -7  -1   5   13.70    1.40
  -7   1   5   13.00    1.00
   7   1  -5   10.30    1.20
  -6  -1   5  615.44   18.90
   6  -1  -5  624.94   18.90
  -6  -1   5  614.24   18.90
  -6   1   5  614.94   18.90
   6   1  -5  628.24   18.90
   5  -1  -5  490.95   15.00
  -5  -1   5  464.65   15.00
  -5  -1   5  505.35   15.00
  -5   1   5  490.45   15.00
   5   1  -5  495.45   15.00
  -4  -1   5  480.25   15.20
   4  -1  -5  511.75   15.20
  -4   1   5  506.65   15.30
   3  -1  -5   34.30    1.90
  -3  -1   5   34.50    1.90
   3  -1  -5   34.40    1.60
   3   1  -5   34.40    1.60
  -2  -1   5  164.78    5.30
   2  -1  -5  164.58    5.30
  -2   1   5  171.98    5.30
   2   1  -5  167.18    5.30
   1  -1  -5  154.18    4.80
  -1   1   5  156.98    4.80
   1   1  -5  151.98    4.70
   0   1   5  183.08    5.80
   1  -1   5    5.10    0.70
   1   1   5    5.70    0.60
   2  -1   5  560.24   16.70
   2   1   5  531.05   16.60
   3  -1   5  110.99    3.90
   3  -1   5  118.29    4.10
   3  -1   5  107.49    3.90
   3   1   5  113.79    3.90
   3   1   5  113.99    4.10
   3   1   5  113.19    4.00
   4  -1   5  294.37    9.20
   4  -1   5  281.97    9.20
   4  -1   5  294.67    9.50
   4   1   5  291.17    9.20
   4   1   5  295.37    9.50
   4   1   5  289.37    9.20
   5  -1   5  113.79    4.40
   5  -1   5  104.89    3.90
   5   1   5  115.89    4.30
   5   1   5  110.99    3.90
   6  -1   5  216.98    6.70
   6  -1   5  193.28    7.00
   6   1   5  199.98    7.10
   6   1   5  222.58    6.70
  -7  -1  -5   52.49    2.00
   7  -1   5   55.29    2.30
  -7   1  -5   54.69    2.10
   7   1   5   53.09    2.30
  -8  -2   5    2.30    0.60
  -8   2   5    3.00    0.50
  -7  -2   5   16.60    1.30
  -7  -2   5   16.90    1.10
   7  -2  -5   17.50    1.20
   7   2  -5   16.10    1.10
  -7   2   5   17.60    1.10
   6  -2  -5   48.50    2.10
  -6  -2   5   47.50    2.10
  -6  -2   5   46.70    2.00
   6   2  -5   45.70    2.00
  -6   2   5   47.00    2.00
  -5  -2   5  113.99    4.00
   5  -2  -5  113.99    4.00
  -5  -2   5  113.09    4.00
  -5   2   5  113.89    4.00
  -4  -2   5   36.80    1.70
  -4  -2   5   38.40    1.80
   4  -2  -5   36.30    1.80
   4  -2  -5   37.40    1.70
  -4   2   5   38.00    1.70
   3  -2  -5   31.00    1.50
   3  -2  -5   30.00    1.50
   3   2  -5   30.60    1.50
   2  -2  -5  457.55   14.00
  -2  -2   5  463.05   13.90
   2   2  -5  455.35   13.90
  -2   2   5  455.15   13.90
  -1   2   5  586.24   17.40
   1   2  -5  571.74   17.30
   0   2   5    9.50    0.50
   1  -2   5 1712.93   51.79
   1   2   5 1771.42   51.89
   2  -2   5    4.50    0.70
   2   2   5    4.80    0.70
   3  -2   5  440.16   13.60
   3  -2   5  439.46   13.70
   3  -2   5  428.16   13.60
   3   2   5  439.96   13.50
   3   2   5  455.75   13.70
   4  -2   5    0.80    0.40
   4  -2   5    1.20    0.60
   4  -2   5    0.70    0.50
   4   2   5    0.80    0.60
   4   2   5    0.70    0.40
   4   2   5    0.70    0.40
   5  -2   5  245.58    7.70
   5  -2   5  231.48    8.20
   5  -2   5  236.58    7.70
   5   2   5  238.98    7.60
   6  -2   5   10.00    1.10
   6  -2   5    9.60    0.90
   6   2   5   10.50    1.10
   7  -2   5  290.27    9.30
  -7  -2  -5  278.07    9.00
   7  -2   5  288.57    8.90
  -7   2  -5  293.47    9.00
   7   2   5  296.67    9.30
  -8  -3   5   33.50    1.40
  -8  -3   5   31.80    1.40
  -8   3   5   31.40    1.40
  -7  -3   5    5.30    1.00
  -7  -3   5    5.00    0.90
   7  -3  -5    5.30    0.90
   7   3  -5    5.70    0.90
  -7   3   5    4.40    0.80
  -6  -3   5   31.90    1.60
  -6  -3   5   32.10    1.60
   6  -3  -5   30.50    1.60
   6   3  -5   31.70    1.60
  -6   3   5   32.50    1.60
   5  -3  -5  254.27    8.40
  -5  -3   5  254.57    8.30
   5  -3  -5  271.07    8.60
  -5  -3   5  258.37    8.30
  -5   3   5  266.47    8.60
  -4  -3   5  125.59    4.10
  -4  -3   5  121.39    4.10
   4  -3  -5  123.49    4.10
   4  -3  -5  120.89    4.20
  -4  -3   5  112.09    4.10
  -4   3   5  116.59    4.10
   3  -3  -5  198.08    6.60
   3  -3  -5  199.88    6.40
   3   3  -5  197.18    6.50
  -2  -3   5  143.89    4.70
   2  -3  -5  139.39    4.70
   2  -3  -5  146.99    4.80
   2   3  -5  147.39    4.70
  -2   3   5  141.99    4.70
   1   3  -5   94.19    3.00
  -1   3   5   94.49    3.10
   0   3   5 1212.28   35.40
   0   3   5 1157.08   35.20
   2  -3   5    6.70    0.80
   2   3   5    5.20    0.90
   3  -3   5   71.39    2.70
   3  -3   5   65.79    2.70
   3  -3   5   65.99    2.90
   3   3   5   76.89    2.70
   3   3   5   72.99    2.80
   4  -3   5   76.29    2.90
   4  -3   5   71.39    2.80
   4  -3   5   75.49    3.00
   4   3   5   74.19    3.00
   5  -3   5  807.72   24.00
   5  -3   5  755.82   24.20
   5   3   5  794.82   24.30
   5   3   5  801.52   23.90
   6  -3   5    1.70    0.60
   6  -3   5    1.30    0.60
   6   3   5    2.80    0.90
   7  -3   5  289.27    8.90
  -7  -3  -5  289.67    9.00
   7  -3   5  294.17    9.30
  -7   3  -5  296.47    9.00
   7   3   5  280.17    9.20
  -8  -4   5   -0.30    0.30
  -8  -4   5    0.50    0.40
  -8   4   5   -0.60    0.30
  -7  -4   5    3.70    0.80
   7  -4  -5    3.60    0.90
  -7  -4   5    4.00    0.70
  -7   4   5    3.00    0.70
   7   4  -5    3.70    0.80
  -6  -4   5    3.00    0.80
   6  -4  -5    3.10    0.80
   6  -4  -5    2.50    0.90
  -6  -4   5    2.20    0.50
  -6   4   5    3.30    0.80
  -5  -4   5    0.10    0.50
   5  -4  -5    1.80    0.60
   5  -4  -5    1.70    0.50
  -5  -4   5    1.20    0.40
  -5   4   5    1.30    0.50
   4  -4  -5   16.90    1.20
  -4  -4   5   13.10    1.30
  -4  -4   5   16.00    1.10
  -4  -4   5   15.60    1.10
   4  -4  -5   14.80    1.10
  -4  -4   5   15.20    1.10
  -4   4   5   13.80    1.30
   3  -4  -5   90.79    3.20
   3  -4  -5   83.99    3.40
   3  -4  -5   88.39    3.10
  -3  -4   5   88.49    3.40
  -3  -4   5   79.99    3.10
  -3  -4   5   85.39    3.10
  -3  -4   5   81.89    3.10
   3   4  -5   85.29    3.30
   2  -4  -5   50.59    2.00
  -2  -4   5   44.00    1.90
   2   4  -5   50.59    2.00
  -1   4   5  559.14   17.00
  -1   4   5  559.84   17.00
   1   4  -5  561.24   16.80
   0   4   5  369.96   11.80
   0   4  -5  392.76   11.60
   0   4  -5  394.86   11.60
   0   4   5  383.96   11.80
   0   4   5  396.56   12.00
   2  -4   5   61.29    2.40
   2  -4   5   58.09    2.40
   2  -4   5   56.69    2.30
   2   4   5   60.39    2.40
   3  -4   5    5.00    0.90
   3  -4   5    5.70    0.80
   3  -4   5    6.10    0.90
   3   4   5    5.40    0.80
   4  -4   5   48.30    2.60
   4  -4   5   42.20    2.00
   4  -4   5   41.70    1.90
   4   4   5   44.30    2.10
   5  -4   5    7.60    1.40
   5  -4   5    5.90    0.80
   5  -4   5    5.30    1.00
   5   4   5    6.10    1.00
  -6  -4  -5   28.40    1.40
   6  -4   5   27.40    1.40
   6  -4   5   28.90    1.70
   6   4   5   27.40    1.70
   7  -4   5    0.80    0.50
   7  -4   5    1.40    0.40
  -7  -4  -5    0.90    0.30
  -7   4  -5    0.60    0.40
  -8  -5   5   17.10    0.90
  -8  -5   5   15.80    0.90
  -8   5   5   17.60    0.90
   7  -5  -5    0.20    0.50
  -7  -5   5    0.40    0.40
  -7  -5   5   -0.10    0.40
   7   5  -5    0.60    0.50
  -7   5   5    0.50    0.40
   6  -5  -5  220.58    7.90
   6  -5  -5  246.28    7.70
  -6  -5   5  245.18    7.70
  -6  -5   5  250.07    7.80
  -6   5   5  242.68    7.70
  -5  -5   5  607.64   18.50
   5  -5  -5  612.44   18.40
  -5  -5   5  567.24   18.40
   5  -5  -5  626.64   18.60
  -5  -5   5  596.94   18.40
  -5   5   5  606.44   18.40
   4  -5  -5   55.59    2.20
  -4  -5   5   55.89    2.30
  -4  -5   5   54.49    2.20
  -4  -5   5   53.19    2.30
  -4  -5   5   55.29    2.20
   4  -5  -5   57.69    2.40
  -4   5   5   51.69    2.30
  -3  -5   5  392.76   12.00
  -3  -5   5  382.26   12.00
  -3  -5   5  378.66   12.00
   3  -5  -5  398.46   12.10
  -3  -5   5  384.36   12.00
   3  -5  -5  378.96   11.90
   3   5  -5  396.96   12.90
   2  -5  -5 1766.02   52.39
   2   5  -5 1746.03   52.29
   1   5  -5  342.37   10.50
  -1   5   5  358.26   10.70
  -1   5   5  326.97   10.70
   0   5   5  771.02   22.50
   0   5  -5  689.43   22.50
   0   5  -5  747.23   22.10
   0   5   5  740.43   22.40
   0   5   5  756.12   22.40
   1  -5   5  523.05   16.50
   1   5   5  562.84   16.60
   1   5   5  542.25   16.50
   2  -5   5  330.97   10.40
  -2  -5  -5  321.27   10.20
   2  -5   5  332.27   10.30
   2  -5   5  316.27   10.30
   2   5   5  352.86   10.50
   3  -5   5  111.89    3.80
  -3  -5  -5   91.49    3.90
   3  -5   5  113.49    4.00
   3  -5   5  112.99    3.90
   3   5   5  109.09    4.00
   4  -5   5  841.52   25.70
   4  -5   5  819.32   25.80
   4  -5   5  866.91   26.10
   4   5   5  877.31   26.10
   5  -5   5    3.00    0.90
   5  -5   5    4.10    0.70
   5  -5   5    4.80    0.80
  -5  -5  -5    3.10    0.70
   5   5   5    2.60    0.90
   6  -5   5  484.75   14.60
  -6  -5  -5  434.86   13.70
   6  -5   5  425.16   13.70
   6   5   5  439.76   14.00
   7  -5   5    8.80    0.60
   7  -5   5    8.60    0.90
  -7  -5  -5    8.60    0.60
  -7   5  -5    9.00    0.80
  -8  -6   5    1.10    0.40
  -8   6   5    1.70    0.90
  -7  -6   5  143.59    4.70
  -7  -6   5  145.29    4.80
  -7   6   5  147.49    4.70
   7   6  -5  139.69    4.70
  -6  -6   5   46.30    2.00
  -6  -6   5   44.60    1.90
   6  -6  -5   48.80    2.00
   6  -6  -5   45.00    2.20
  -6   6   5   47.20    2.00
   5  -6  -5   85.99    3.30
   5  -6  -5   85.19    3.10
  -5  -6   5   82.19    3.10
  -5  -6   5   81.69    3.10
  -5  -6   5   80.39    3.10
  -5   6   5   82.39    3.10
  -4  -6   5  111.19    3.70
  -4  -6   5   87.29    4.30
  -4  -6   5  112.39    3.70
   4  -6  -5  121.99    4.00
   4  -6  -5   89.79    4.00
  -3  -6   5    6.60    0.90
  -3  -6   5    9.50    1.10
   3  -6  -5    5.90    0.90
   3  -6  -5    6.70    0.90
  -3  -6   5    5.70    0.90
  -3  -6   5    6.90    0.90
   3  -6  -5    5.70    1.30
   2  -6  -5  299.67    9.30
  -2  -6   5  294.27    9.10
  -2  -6   5  282.77    9.10
  -2  -6   5  294.47    9.10
   2  -6  -5  290.17    9.10
  -2  -6   5  294.77    9.20
   2  -6  -5  293.07    9.10
   2   6  -5  280.47    9.30
  -1  -6   5  249.08    7.90
  -1  -6   5  243.98    7.90
   1  -6  -5  251.17    7.90
   1   6  -5  248.58    7.90
  -1   6   5  257.47    8.10
   0  -6  -5   12.50    1.00
   0  -6   5   12.30    1.10
   0   6   5   13.70    1.00
   0   6   5   11.20    1.20
   1  -6   5  315.87    9.90
  -1  -6  -5  315.07    9.80
   1  -6   5  319.37    9.90
   1   6   5  323.97   10.00
   1   6   5  307.17   10.00
   2  -6   5   65.89    2.70
   2  -6   5   64.59    2.60
  -2  -6  -5   64.59    2.50
   2  -6   5   68.09    2.60
   2   6   5   69.49    2.70
   3  -6   5  201.18    7.00
   3  -6   5  204.98    6.80
   3  -6   5  215.48    7.00
  -3  -6  -5  209.78    6.80
   3   6   5  215.68    7.00
   4  -6   5   15.50    1.10
   4  -6   5   16.40    1.30
  -4  -6  -5   15.90    1.10
   4  -6   5   15.00    1.20
   4   6   5   17.30    1.30
   5  -6   5   41.80    2.20
   5  -6   5   46.30    1.90
  -5  -6  -5   44.60    1.90
   5   6   5   40.90    2.10
   6  -6   5    9.20    0.80
  -6  -6  -5    8.20    0.70
   6  -6   5    8.20    1.00
   6   6   5   10.40    1.30
  -7  -6  -5   38.10    1.40
  -7  -7   5   -0.30    0.50
  -7  -7   5    0.10    0.30
   7   7  -5    0.20    0.50
  -7   7   5   -0.10    0.90
  -6  -7   5   11.40    0.90
   6  -7  -5   10.10    1.00
  -6  -7   5   12.30    1.00
   6  -7  -5   12.60    1.20
  -6   7   5   10.60    1.30
  -5  -7   5   20.60    1.30
  -5  -7   5   18.60    1.30
  -5  -7   5   20.50    1.30
   5  -7  -5   20.40    1.40
   5  -7  -5   20.30    1.20
  -5  -7   5   17.90    1.20
   4  -7  -5   25.00    1.50
  -4  -7   5   24.90    1.40
   4  -7  -5   24.60    1.40
  -4  -7   5   25.70    1.50
  -4  -7   5   23.80    1.40
  -4  -7   5   26.10    1.50
  -3  -7   5  201.08    6.60
  -3  -7   5  197.48    6.50
  -3  -7   5  202.68    6.50
   3  -7  -5  203.58    6.50
   3  -7  -5  200.88    6.80
  -3  -7   5  204.18    6.50
   3  -7  -5  193.88    6.50
   2  -7  -5  246.78    7.80
  -2  -7   5  246.38    7.90
  -2  -7   5  251.87    7.90
  -2  -7   5  244.28    7.90
   2  -7  -5  248.28    7.80
  -2  -7   5  244.08    7.80
  -1  -7   5   66.39    2.60
  -1  -7   5   67.89    2.60
  -1  -7   5   65.49    2.60
   1  -7  -5   66.29    2.50
  -1  -7   5   66.59    2.50
   1  -7  -5   65.29    2.50
   0  -7  -5   43.70    2.00
   0  -7   5   46.80    2.00
   0  -7   5   43.20    2.00
   0  -7  -5   44.70    1.90
   0  -7   5   44.70    1.90
   0  -7   5   42.80    2.60
   0   7   5   47.20    2.00
  -1  -7  -5  531.15   15.50
  -1  -7  -5  479.05   15.50
   1  -7   5  506.95   15.50
   1  -7   5  510.45   15.50
   1  -7   5  496.55   15.40
   1   7   5  513.45   15.70
   2  -7   5  416.56   13.30
  -2  -7  -5  432.96   13.30
   2  -7   5  429.46   13.30
   2  -7   5  441.56   13.50
   2   7   5  436.36   13.50
   3  -7   5   81.79    3.20
  -3  -7  -5   77.29    2.90
   3  -7   5   80.09    3.00
   3  -7   5   78.79    3.00
  -3  -7  -5   67.09    3.40
   3   7   5   79.69    3.10
  -4  -7  -5  919.31   26.90
   4  -7   5  877.71   27.20
   4  -7   5  894.31   27.00
   4  -7   5  895.21   26.90
   4   7   5  873.01   27.20
   5  -7   5  139.69    4.50
   5  -7   5  123.49    4.70
   5  -7   5  124.79    4.40
  -5  -7  -5  137.99    5.00
   5   7   5  127.79    4.70
   6  -7   5    6.70    0.90
   6  -7   5    7.80    0.70
  -6  -7  -5    7.80    0.70
  -7  -7  -5  146.19    4.60
  -7  -8   5    2.70    0.50
   7   8  -5    2.30    0.70
   6  -8  -5    7.20    0.80
   6  -8  -5    7.60    1.00
  -6  -8   5    7.60    1.10
  -6  -8   5    6.80    0.80
  -5  -8   5   37.40    1.90
   5  -8  -5   34.50    1.90
  -5  -8   5   32.90    1.70
   5  -8  -5   35.10    1.60
  -5  -8   5   32.70    1.70
  -5  -8   5   34.90    1.70
   4  -8  -5  232.88    7.60
  -4  -8   5  222.58    7.20
  -4  -8   5  217.58    7.20
  -4  -8   5  224.38    7.30
   4  -8  -5  224.98    7.20
  -4  -8   5  216.98    7.20
   3  -8  -5  128.39    4.60
  -3  -8   5  123.29    4.40
  -3  -8   5  123.49    4.30
   3  -8  -5  128.99    4.30
  -3  -8   5  126.59    4.40
   3  -8  -5  120.19    4.30
  -3  -8   5  128.99    4.30
  -2  -8   5   15.00    1.10
  -2  -8   5   15.10    1.10
   2  -8  -5   15.20    1.10
   2  -8  -5   15.10    1.10
  -2  -8   5   15.30    1.10
  -2  -8   5   15.30    1.40
  -1  -8   5   77.99    3.00
  -1  -8   5   77.89    2.90
  -1  -8   5   75.79    3.00
  -1  -8   5   81.89    3.00
   1  -8  -5   81.29    2.90
   1  -8  -5   81.59    2.90
   0  -8   5   62.79    2.60
   0  -8   5   64.69    2.50
   0  -8   5   65.99    2.60
   0  -8   5   68.09    2.60
   0  -8  -5   63.69    2.50
   0  -8  -5   64.49    2.60
   0   8   5   68.59    2.70
   1  -8   5    1.70    0.60
   1  -8   5   -0.40    0.50
  -1  -8  -5    0.40    0.40
  -1  -8  -5   -1.00    0.70
   1   8   5    0.20    0.40
  -2  -8  -5  257.87    8.70
   2  -8   5  281.17    8.90
   2   8   5  274.27    8.90
  -3  -8  -5   78.49    2.90
   3  -8   5   76.79    3.00
   3  -8   5   74.89    3.00
   3  -8   5   78.89    3.20
   3   8   5   80.39    3.20
   4  -8   5   25.60    1.40
   4  -8   5   21.40    1.50
  -4  -8  -5   22.00    1.40
   4  -8   5   24.60    1.30
   4   8   5   22.00    1.50
  -5  -8  -5   29.90    1.40
   5  -8   5   28.20    1.60
   5  -8   5   30.10    1.40
   5   8   5   28.90    1.80
  -6  -8  -5  183.38    5.90
   6  -8   5  189.08    5.90
   6  -8   5  192.18    6.20
  -7  -9   5    9.80    0.60
   7   9  -5    9.50    0.80
  -6  -9   5  160.68    5.30
   6  -9  -5  164.18    5.20
  -5  -9   5  130.09    4.50
  -5  -9   5  135.99    4.50
   5  -9  -5  120.19    4.80
  -5  -9   5  131.59    4.40
   5  -9  -5  137.69    4.50
  -4  -9   5   43.70    1.80
  -4  -9   5   42.10    1.80
  -4  -9   5   36.60    1.80
   4  -9  -5   36.20    2.00
   4  -9  -5   35.00    1.70
   3  -9  -5  207.88    7.00
  -3  -9   5  206.88    6.70
  -3  -9   5  198.78    6.70
   3  -9  -5  208.98    6.60
  -3  -9   5  203.88    6.70
   3  -9  -5  205.18    6.70
   2  -9  -5  574.74   16.90
  -2  -9   5  541.65   16.90
  -2  -9   5  537.35   16.90
  -2  -9   5  552.44   16.90
   2  -9  -5  556.14   16.90
  -1  -9   5    2.00    0.60
  -1  -9   5    1.30    0.50
   1  -9  -5    0.90    0.50
  -1  -9   5    0.90    0.70
   1  -9  -5    1.10    0.50
   0  -9   5  702.43   21.50
   0  -9   5  713.43   21.60
   0  -9   5  710.63   21.60
   0  -9   5  687.53   21.60
   0  -9  -5  713.93   21.60
   0   9   5  746.03   21.90
   1  -9   5   91.79    3.40
  -1  -9  -5   94.99    3.40
  -1  -9  -5   89.19    3.50
   1  -9   5   92.79    3.60
   1   9   5   95.29    3.60
   2  -9   5  382.06   11.90
  -2  -9  -5  362.26   11.90
   2  -9   5  386.46   11.90
  -2  -9  -5  374.16   11.90
   2   9   5  403.56   12.20
   3  -9   5   49.30    2.10
   3  -9   5   51.59    2.10
   3  -9   5   46.60    2.30
  -3  -9  -5   52.19    2.10
   3   9   5   48.40    2.30
   4  -9   5    1.30    0.40
   4  -9   5    2.70    1.00
   4  -9   5    3.00    0.90
   4   9   5    1.60    0.70
   5  -9   5   29.70    1.40
   5  -9   5   32.20    1.80
  -5  -9  -5   28.70    1.40
   6  -9   5    1.40    0.50
  -7 -10   5  155.48    4.90
  -6 -10   5    9.30    0.70
   6 -10  -5    8.40    0.80
   5 -10  -5  200.78    6.20
  -5 -10   5  192.78    6.20
  -5 -10   5  183.68    6.30
  -5 -10   5  190.18    6.10
  -4 -10   5   35.80    1.70
  -4 -10   5   35.60    1.70
   4 -10  -5   36.60    1.70
  -4 -10   5   37.10    1.70
  -3 -10   5    9.00    0.90
  -3 -10   5    6.50    0.90
   3 -10  -5    9.80    1.10
  -3 -10   5    8.40    0.90
   3 -10  -5    7.40    0.90
  -2 -10   5    2.50    0.60
   2 -10  -5    4.40    0.80
  -2 -10   5    3.40    0.80
   2 -10  -5    3.20    0.80
  -1 -10   5  771.42   23.40
  -1 -10   5  781.72   23.40
  -1 -10   5  774.42   23.40
   1 -10  -5  771.42   23.40
   1 -10  -5  765.82   23.40
   0 -10   5   12.00    1.10
   0 -10   5   13.00    1.10
   0 -10  -5   11.40    1.00
   0 -10   5   13.10    1.00
   0 -10  -5   11.50    1.10
   0  10   5   11.60    1.10
  -1 -10  -5  481.05   14.80
  -1 -10  -5  473.75   14.80
   1 -10   5  481.45   14.80
   1 -10   5  457.25   14.70
   1 -10   5  478.05   14.70
   1  10   5  513.35   15.10
  -2 -10  -5   13.50    1.30
   2 -10   5   13.30    1.20
   2 -10   5   10.80    1.20
   2  10   5   10.40    1.10
   3 -10   5   40.20    2.10
   3 -10   5   51.39    2.10
   3 -10   5   48.50    2.40
  -3 -10  -5   50.99    2.00
   3  10   5   47.70    2.20
   4 -10   5   28.90    1.70
   4 -10   5   29.40    1.40
  -4 -10  -5   30.10    1.60
   4  10   5   26.60    1.70
   5 -10   5    2.00    0.70
   5 -10   5    1.10    0.40
  -6 -11   5   73.39    2.40
   6 -11  -5   63.89    2.40
  -5 -11   5   44.80    1.70
   5 -11  -5   42.80    1.70
  -5 -11   5   41.80    1.80
  -4 -11   5    2.70    0.80
  -4 -11   5    3.20    0.80
  -4 -11   5    1.60    0.40
   4 -11  -5    0.90    0.60
  -3 -11   5  164.78    5.50
   3 -11  -5  158.38    5.40
  -3 -11   5  166.48    5.50
   3 -11  -5  169.88    5.70
  -3 -11   5  159.68    5.40
   2 -11  -5   26.50    1.50
  -2 -11   5   25.60    1.40
  -2 -11   5   23.10    1.40
   2 -11  -5   28.00    1.40
  -2 -11   5   25.80    1.40
  -1 -11   5   19.10    1.20
   1 -11  -5   17.80    1.10
   1 -11  -5   17.90    1.20
  -1 -11   5   20.10    1.20
  -1 -11   5   19.00    1.20
  -1  11   5   18.50    1.40
   0 -11  -5  164.68    5.50
   0 -11   5  165.48    5.40
   0 -11   5  162.38    5.40
   0 -11   5  165.98    5.40
   0 -11  -5  159.48    5.50
   0  11   5  158.58    5.70
  -1 -11  -5  307.37    9.70
  -1 -11  -5  305.67    9.70
   1 -11   5  312.67    9.70
   1 -11   5  303.97    9.60
   1  11   5  308.27   10.00
  -3 -11  -5    5.20    1.10
   3 -11   5    4.00    0.90
   3  11   5    5.20    1.20
  -4 -11  -5  214.58    6.70
   4 -11   5  209.28    6.60
  -6 -12   5   31.50    1.20
   5 -12  -5   52.79    2.00
  -5 -12   5   52.19    2.00
  -5 -12   5   53.89    1.90
  -4 -12   5    7.30    0.70
   4 -12  -5    6.80    0.70
  -4 -12   5    7.30    0.70
  -4 -12   5    6.70    0.70
  -3 -12   5  251.87    8.20
   3 -12  -5  273.37    8.30
  -3 -12   5  252.47    8.20
  -3 -12   5  255.17    8.30
  -2 -12   5  139.29    4.80
  -2 -12   5  140.99    4.80
   2 -12  -5  141.59    4.80
  -2 -12   5  143.29    4.80
   2 -12  -5  144.29    4.80
  -1 -12   5   48.50    2.00
   1 -12  -5   48.20    2.10
  -1 -12   5   47.90    2.00
   1 -12  -5   48.30    2.00
  -1 -12   5   50.49    2.10
  -1  12   5   47.20    2.30
   0 -12   5  175.18    5.70
   0 -12   5  181.68    5.80
   0 -12   5  173.78    5.70
   0 -12  -5  170.88    5.80
   0 -12  -5  180.08    5.80
   0  12   5  168.58    6.00
  -1 -12  -5   39.30    1.80
  -1 -12  -5   39.80    1.80
   1 -12   5   41.10    1.80
   1  12   5   36.20    1.90
  -2 -12  -5   24.00    1.40
  -2 -12  -5   24.30    1.30
   2  12   5   24.00    1.50
  -3 -12  -5   86.89    3.00
   3  12   5   81.39    3.30
  -4 -12  -5    0.40    0.60
   5 -13  -5    9.50    0.70
  -5 -13   5    9.70    0.60
  -5 -13   5    8.60    0.70
   4 -13  -5   12.80    0.80
  -4 -13   5   12.50    0.80
  -4 -13   5   12.10    0.80
  -4 -13   5   12.20    0.80
  -3 -13   5   37.50    1.60
  -3 -13   5   36.70    1.70
  -3 -13   5   37.10    1.60
   3 -13  -5   37.30    1.60
  -2 -13   5  137.89    4.60
   2 -13  -5  134.19    4.50
   2 -13  -5  146.69    4.80
  -2 -13   5  133.49    4.60
  -2 -13   5  134.59    4.50
  -2  13   5  136.09    4.90
  -1 -13   5    0.50    0.50
  -1 -13   5    0.60    0.40
   1 -13  -5    0.00    0.30
  -1 -13   5    0.20    0.40
  -1  13   5    0.50    0.50
   0 -13  -5  160.68    5.60
   0 -13   5  153.18    5.10
   0 -13   5  157.28    5.10
   0  13   5  152.88    5.40
  -1 -13  -5  128.79    4.30
  -1 -13  -5  125.09    4.30
   1 -13   5  126.89    4.20
   1  13   5  127.19    4.50
  -2 -13  -5    2.20    0.60
  -2 -13  -5    2.70    0.90
   2  13   5    4.30    1.20
  -3 -13  -5   11.70    0.80
   4 -14  -5   68.79    2.30
  -4 -14   5   66.69    2.30
  -4 -14   5   72.79    2.40
  -4 -14   5   65.59    2.40
  -3 -14   5    4.20    0.70
  -3 -14   5    4.70    0.50
  -3 -14   5    5.70    0.60
  -3  14   5    6.20    0.90
  -2 -14   5  114.89    4.00
   2 -14  -5  124.89    4.10
  -2 -14   5  117.79    4.00
  -2 -14   5  118.99    4.00
   2 -14  -5  117.89    3.90
  -2  14   5  126.19    4.30
  -1 -14   5   12.90    0.80
  -1 -14   5   11.90    0.80
   1 -14  -5   13.10    0.80
   1 -14  -5   11.70    0.80
  -1  14   5   11.40    1.30
   0 -14   5   12.90    0.90
   0 -14  -5   13.90    0.90
   0 -14  -5   14.20    0.90
   0 -14   5   14.70    0.90
   0  14   5   15.00    1.20
  -1 -14  -5   25.60    1.20
  -1 -14  -5   25.40    1.20
   1  14   5   24.20    1.70
  -2 -14  -5   52.29    1.90
  -2 -14  -5   51.09    2.00
  -3 -14  -5  117.99    3.80
   3 -15  -5   45.20    1.70
  -3 -15   5   47.10    1.70
  -3 -15   5   47.50    1.70
  -2 -15   5   25.20    1.10
  -2 -15   5   25.60    1.10
   2 -15  -5   25.10    1.20
   2 -15  -5   25.60    1.20
  -2  15   5   26.10    1.50
   1 -15  -5   64.79    2.30
   1 -15  -5   63.39    2.30
  -1 -15   5   64.89    2.30
  -1 -15   5   63.89    2.20
  -1  15   5   68.49    2.60
   0 -15   5    1.50    0.40
   0 -15  -5    2.50    0.50
   0 -15  -5    1.60    0.50
   0 -15   5    1.60    0.50
  -1 -15  -5  213.98    6.90
  -1 -15  -5  231.58    7.00
  -2 -15  -5   24.60    1.00
  -1 -16   5   29.90    1.10
   1 -16  -5   29.10    1.30
   1 -16  -5   31.00    1.20
   0 -16  -5   63.59    2.20
   0 -16  -5   65.39    2.20
  -8   0   6 1443.46   43.00
   7   0  -6   84.29    3.20
  -7   0   6   96.19    4.00
  -6   0   6 1992.30   60.29
   6   0  -6 2054.89   60.29
  -5   0   6   82.79    3.00
   5   0  -6   78.49    3.00
  -4   0   6    2.80    0.80
  -3   0   6  203.28    6.60
   3   0  -6  209.88    6.80
   2   0  -6 1408.26   41.90
   0   0   6   12.20    0.90
   1   0   6   14.40    1.00
   2   0   6   44.60    2.00
   2   0   6   46.30    2.00
   3   0   6  196.38    6.60
   3   0   6  194.48    6.40
   3   0   6  205.08    6.50
   4   0   6  260.67    8.50
   4   0   6  271.47    8.90
   4   0   6  274.27    8.60
   5   0   6  179.78    6.70
   5   0   6  181.28    5.90
   6   0   6   19.30    1.10
   6   0   6   17.00    1.30
   7   0   6   16.10    1.10
  -7   0  -6   12.50    0.80
  -8  -1   6   29.80    1.30
  -8   1   6   28.70    1.30
   7  -1  -6   13.00    1.00
   7   1  -6   12.40    0.90
  -6  -1   6  243.88    7.80
  -6  -1   6  227.88    7.80
   6  -1  -6  251.67    7.80
   6   1  -6  245.28    7.80
  -6   1   6  243.38    7.80
   5  -1  -6    0.50    0.50
  -5  -1   6    1.10    0.80
  -5  -1   6    0.80    0.40
   5   1  -6    0.00    0.40
  -5   1   6    0.90    0.40
  -4  -1   6    7.60    1.50
   4  -1  -6    6.80    0.90
  -4  -1   6    8.70    1.20
  -4  -1   6    7.00    0.90
  -4   1   6    7.20    1.00
  -3  -1   6    3.20    0.90
   3  -1  -6   -0.10    0.50
   3  -1  -6    0.50    0.60
   3   1  -6   -0.40    0.60
   0  -1   6    2.20    0.80
   0   1   6    2.20    0.60
   1  -1   6   12.90    1.00
   1   1   6   15.20    1.00
   2  -1   6    3.10    0.90
   2  -1   6    3.60    0.70
   2  -1   6    2.40    0.60
   2   1   6    2.90    0.70
   2   1   6    3.40    0.90
   3  -1   6   50.19    2.10
   3  -1   6   48.40    2.10
   3  -1   6   48.30    2.20
   3   1   6   47.30    2.20
   3   1   6   49.80    2.10
   3   1   6   48.90    2.30
   4  -1   6    2.80    0.80
   4  -1   6    4.70    0.90
   4  -1   6    4.80    0.80
   4   1   6    4.40    0.80
   4   1   6    2.90    1.00
   4   1   6    4.10    0.70
   5  -1   6   30.20    1.80
   5  -1   6   34.90    1.60
   5  -1   6   34.90    1.60
   5   1   6   32.70    1.60
   5   1   6   32.40    1.80
   6  -1   6   42.10    1.80
   6  -1   6   41.50    2.00
   6   1   6   41.90    1.70
   6   1   6   41.00    2.10
  -7  -1  -6   11.10    0.90
   7  -1   6   10.20    1.00
  -7   1  -6   10.30    0.70
   7   1   6    9.60    1.10
  -8  -2   6    2.20    0.60
  -8   2   6    1.80    0.50
  -7  -2   6   68.29    2.60
  -7  -2   6   69.39    2.70
   7  -2  -6   67.59    2.50
   7   2  -6   68.89    2.60
  -7   2   6   69.29    2.60
  -6  -2   6   24.70    1.50
   6  -2  -6   22.80    1.40
  -6  -2   6   23.90    1.40
   6   2  -6   25.20    1.40
  -6   2   6   24.70    1.40
   5  -2  -6  115.89    4.00
  -5  -2   6  115.69    4.00
  -5  -2   6  104.39    4.10
  -5   2   6  115.69    4.00
  -4  -2   6   17.50    1.30
   4  -2  -6   13.40    1.10
  -4  -2   6   16.80    1.40
  -4  -2   6   15.10    1.10
  -4   2   6   16.60    1.20
   3  -2  -6   73.19    3.00
   3  -2  -6   76.39    2.70
  -3  -2   6   72.99    2.80
  -3  -2   6   77.59    2.80
   3   2  -6   70.39    3.00
   2  -2  -6  475.05   14.50
   2   2  -6  473.75   14.40
   0  -2   6   48.90    2.20
   0   2   6   58.09    2.10
   1  -2   6 2416.96   72.39
   1   2   6 2455.15   72.39
   2  -2   6  259.57    8.60
   2  -2   6  264.67    8.60
   2  -2   6  288.27    8.70
   2   2   6  282.57    8.70
   2   2   6  273.07    8.60
   3  -2   6  150.48    5.00
   3  -2   6  152.48    5.00
   3  -2   6  150.98    5.10
   3   2   6  137.39    5.00
   3   2   6  148.69    4.90
   3   2   6  144.29    5.10
   4  -2   6   51.99    2.20
   4  -2   6   54.79    2.40
   4  -2   6   49.99    2.20
   4   2   6   51.89    2.20
   4   2   6   51.79    2.20
   4   2   6   54.29    2.40
   5  -2   6  707.03   20.80
   5  -2   6  648.54   21.10
   5  -2   6  708.83   20.80
   5   2   6  704.73   20.70
   5   2   6  644.84   21.10
  -6  -2  -6  162.28    5.30
   6  -2   6  156.58    5.20
   6  -2   6  158.58    5.50
   6   2   6  157.78    5.50
  -7  -2  -6   15.60    0.90
   7  -2   6   15.00    1.10
   7   2   6   15.90    1.50
  -7   2  -6   15.30    0.80
  -8  -3   6   30.00    1.30
  -8   3   6   30.70    1.30
   7  -3  -6    0.30    0.50
  -7  -3   6   -0.20    0.50
  -7  -3   6    0.00    0.40
   7   3  -6    0.40    0.40
  -7   3   6    0.30    0.40
   6  -3  -6   -0.10    0.50
  -6  -3   6    0.60    0.40
  -6  -3   6   -0.40    0.50
  -6   3   6    0.60    0.50
   6   3  -6   -0.60    0.50
  -5  -3   6   80.19    3.00
  -5  -3   6   79.39    3.10
   5  -3  -6   84.19    3.00
  -5   3   6   80.59    3.00
  -4  -3   6    5.40    1.00
   4  -3  -6    6.00    1.00
  -4  -3   6    3.80    0.80
   4  -3  -6    4.60    0.80
  -4  -3   6    5.00    1.00
  -4   3   6    5.40    1.00
  -3  -3   6    5.90    0.90
   3  -3  -6    8.60    0.90
  -3  -3   6    8.40    1.10
   3  -3  -6    7.90    1.60
   3  -3  -6    6.00    1.10
  -3  -3   6    5.80    0.90
   3   3  -6    7.70    1.40
   2   3  -6    6.50    0.90
   1  -3   6  683.23   21.30
   1  -3   6  650.23   21.00
   1  -3   6  770.92   21.50
   1   3   6  680.13   21.10
  -2  -3  -6   64.69    2.70
   2  -3   6   60.89    2.40
   2  -3   6   57.19    2.30
   2  -3   6   55.19    2.30
   2   3   6   55.19    2.40
   2   3   6   57.89    2.40
   3  -3   6  539.25   16.30
   3  -3   6  521.35   16.10
   3  -3   6  505.95   16.10
   3   3   6  521.15   16.00
   3   3   6  536.45   16.30
   4  -3   6  246.98    7.90
   4  -3   6  231.18    7.60
   4  -3   6  222.28    7.50
   4   3   6  236.08    7.90
   5  -3   6  183.78    6.70
   5  -3   6  196.08    6.40
   5  -3   6  201.88    6.40
   5   3   6  195.78    6.80
   6  -3   6   16.20    1.00
  -6  -3  -6   15.60    1.00
   6  -3   6   15.00    1.20
   6   3   6   15.70    1.20
   7  -3   6   -0.60    0.50
  -7  -3  -6    0.40    0.30
  -7   3  -6   -0.10    0.30
  -8  -4   6   86.39    3.40
  -8   4   6  114.19    3.40
  -7  -4   6   40.60    1.70
   7  -4  -6   42.60    1.70
  -7  -4   6   40.80    1.80
   7   4  -6   40.10    1.70
  -7   4   6   42.10    1.80
   6  -4  -6   45.60    2.00
  -6  -4   6   46.80    2.00
  -6  -4   6   48.60    2.10
   6   4  -6   47.10    2.00
  -6   4   6   49.60    2.10
   5  -4  -6   16.70    1.50
  -5  -4   6   19.10    1.20
  -5  -4   6   19.10    1.40
  -5  -4   6   18.50    1.30
  -5   4   6   18.40    1.30
   4  -4  -6  234.68    7.40
   4  -4  -6  228.18    7.30
  -4  -4   6  222.48    7.30
  -4  -4   6  225.98    7.40
  -4  -4   6  226.08    7.30
  -4   4   6  228.48    7.30
  -3  -4   6  322.17   10.30
   3  -4  -6  322.07   10.30
  -3  -4   6  339.67   10.30
  -3  -4   6  324.77   10.30
   3  -4  -6  347.67   10.30
  -3  -4   6  328.77   10.30
  -2  -4   6 1022.60   30.40
   2  -4  -6 1034.30   30.40
  -2  -4   6 1027.80   30.40
  -2  -4   6  996.60   30.40
   2  -4  -6 1010.10   30.40
  -2  -4   6  996.30   30.40
  -1   4   6  112.39    3.80
   0   4   6   45.50    2.40
  -1  -4  -6  156.08    5.10
   1  -4   6  153.48    5.10
   1  -4   6  150.88    5.20
   1  -4   6  155.48    5.20
   1   4   6  161.28    5.20
   2  -4   6  119.79    4.10
  -2  -4  -6  116.39    4.00
   2  -4   6  119.89    4.20
   2  -4   6  120.59    4.10
   2   4   6  125.59    4.20
   2   4   6  107.69    4.10
   3  -4   6  110.59    4.00
   3  -4   6  111.49    4.10
   3  -4   6  111.49    4.00
   3   4   6  113.19    4.10
   4  -4   6  448.46   13.90
   4  -4   6  451.15   14.10
   4  -4   6  425.26   13.90
   4   4   6  469.25   14.30
   5  -4   6  124.39    4.70
   5  -4   6  128.99    4.30
   5  -4   6  131.49    4.40
   5   4   6  121.89    4.60
   6  -4   6   80.49    2.80
   6  -4   6   70.59    3.00
  -6  -4  -6   78.49    2.80
   6   4   6   81.99    3.10
  -7  -4  -6    0.20    0.30
  -7   4  -6   -0.30    0.40
  -8  -5   6    9.70    0.70
  -8  -5   6   10.60    0.80
  -8   5   6    9.00    0.80
   7  -5  -6    2.30    0.50
  -7  -5   6    2.10    0.60
  -7  -5   6    3.50    0.60
  -7   5   6    1.60    0.40
   7   5  -6    3.50    0.70
  -6  -5   6   83.69    3.10
   6  -5  -6   86.69    3.10
  -6  -5   6   83.49    3.10
  -6   5   6   85.39    3.10
  -5  -5   6    2.40    0.50
  -5  -5   6    2.10    0.60
   5  -5  -6    1.30    0.70
  -5  -5   6    3.40    1.10
   5  -5  -6    2.40    0.80
  -5   5   6    3.40    1.10
  -4  -5   6    1.10    0.60
  -4  -5   6    2.00    0.50
  -4  -5   6    0.60    0.40
   4  -5  -6    1.40    0.50
  -4  -5   6    1.60    0.50
  -4   5   6    1.80    0.70
  -3  -5   6  587.24   17.70
  -3  -5   6  576.34   17.70
  -3  -5   6  583.34   17.70
   3  -5  -6  566.54   17.70
   3  -5  -6  588.24   17.70
  -3  -5   6  589.54   17.80
   2  -5  -6   52.99    2.10
  -2  -5   6   50.69    2.20
   2  -5  -6   52.19    2.10
  -2  -5   6   54.19    2.10
  -2  -5   6   50.09    2.10
  -2  -5   6   51.59    2.10
  -1  -5   6  121.89    4.20
  -1  -5   6  123.39    4.20
  -1  -5   6  120.89    4.10
   1  -5  -6  123.59    4.20
   1  -5  -6  122.09    4.10
  -1   5   6  117.59    4.30
   0  -5   6   42.50    1.90
   0  -5  -6   44.60    1.80
   0  -5   6   42.70    1.90
   0   5   6   42.40    1.90
  -1  -5  -6   69.19    2.60
   1  -5   6   68.59    2.80
   1  -5   6   69.49    2.60
   1  -5   6   66.59    2.60
   1   5   6   71.69    2.70
   2  -5   6  287.17    9.00
   2  -5   6  274.37    8.90
  -2  -5  -6  280.57    8.80
   2  -5   6  282.47    8.90
   2   5   6  274.67    9.00
   3  -5   6   33.60    1.70
   3  -5   6   33.10    1.60
   3  -5   6   33.50    1.80
  -3  -5  -6   31.50    1.90
   3   5   6   32.90    1.80
   4  -5   6   10.90    1.10
   4  -5   6   12.60    1.00
   4  -5   6   12.40    1.00
   4   5   6   12.50    1.20
   5  -5   6   61.89    2.40
  -5  -5  -6   62.79    2.40
   5  -5   6   61.39    2.40
   5  -5   6   56.39    2.60
   5   5   6   59.59    2.70
   6  -5   6   27.10    1.20
   6  -5   6   27.40    1.50
  -6  -5  -6   27.20    1.20
   6   5   6   27.30    1.60
  -7  -5  -6    3.80    0.50
   7  -6  -6   39.40    1.60
  -7  -6   6   38.90    1.60
  -7  -6   6   38.70    1.60
  -7   6   6   40.20    1.70
   7   6  -6   37.70    1.60
  -6  -6   6    2.40    0.70
  -6   6   6    0.70    0.60
   5  -6  -6   84.39    3.30
  -5  -6   6   86.09    3.20
  -5  -6   6   87.39    3.20
  -5  -6   6   89.99    3.20
   5  -6  -6   83.39    3.20
  -5   6   6   82.39    3.20
  -4  -6   6  182.28    6.10
  -4  -6   6  182.08    6.10
  -4  -6   6  185.78    6.20
   4  -6  -6  196.78    6.30
  -4  -6   6  186.58    6.20
   4  -6  -6  185.38    6.10
  -3  -6   6    1.70    0.50
  -3  -6   6    2.20    0.70
  -3  -6   6    1.80    0.50
  -3  -6   6    2.00    0.50
   3  -6  -6    0.80    0.50
   3  -6  -6    1.70    0.50
   2  -6  -6  143.19    4.90
  -2  -6   6  148.89    4.90
  -2  -6   6  146.09    4.90
  -2  -6   6  150.88    4.90
   2  -6  -6  142.69    4.80
  -2  -6   6  143.09    4.90
  -1  -6   6  254.07    8.20
   1  -6  -6  253.17    8.20
  -1  -6   6  266.17    8.20
  -1  -6   6  250.87    8.20
   1  -6  -6  268.07    8.20
  -1  -6   6  260.07    8.20
   0  -6   6    8.90    1.00
   0  -6   6    9.60    1.00
   0  -6   6    8.50    1.00
   0  -6  -6    9.80    1.30
   0  -6  -6    9.10    0.90
   0   6   6    9.50    0.90
   1  -6   6  209.48    6.70
   1  -6   6  204.18    6.60
   1  -6   6  193.08    6.60
  -1  -6  -6  208.78    6.60
   1   6   6  207.58    6.80
   2  -6   6   80.69    3.00
   2  -6   6   82.09    3.10
  -2  -6  -6   79.59    3.00
   2  -6   6   81.19    3.00
   2   6   6   78.39    3.10
   3  -6   6   21.80    1.30
   3  -6   6   21.10    1.30
  -3  -6  -6   20.10    1.50
   3  -6   6   22.10    1.50
   3   6   6   22.70    1.40
   4  -6   6    3.80    0.80
   4  -6   6    2.90    0.90
  -4  -6  -6    3.10    0.80
   4  -6   6    2.60    0.70
   4   6   6    3.80    0.90
   5  -6   6   49.30    2.30
   5  -6   6   52.89    2.30
  -5  -6  -6   50.99    2.00
   5  -6   6   50.09    2.00
   5   6   6   49.60    2.30
  -6  -6  -6   65.39    2.30
   6  -6   6   69.59    2.70
   6  -6   6   65.39    2.40
   6   6   6   63.59    2.70
  -7  -7   6   98.59    3.30
  -7  -7   6   92.89    3.60
   7  -7  -6   97.99    3.20
   7   7  -6   99.39    3.20
  -6  -7   6    6.80    0.80
   6  -7  -6    7.30    0.80
  -6  -7   6    8.80    0.90
   5  -7  -6  137.99    5.10
  -5  -7   6  150.28    4.90
   5  -7  -6  146.79    4.90
  -5  -7   6  147.89    5.00
  -5  -7   6  146.39    4.90
   4  -7  -6  225.38    7.30
  -4  -7   6  229.68    7.30
  -4  -7   6  226.08    7.40
   4  -7  -6  229.98    7.60
  -4  -7   6  227.08    7.40
  -4  -7   6  221.08    7.30
   3  -7  -6   14.60    1.20
  -3  -7   6   13.70    1.10
  -3  -7   6   14.10    1.10
   3  -7  -6   15.10    1.00
  -3  -7   6   13.70    1.10
  -2  -7   6   75.89    2.90
   2  -7  -6   79.29    2.90
  -2  -7   6   77.99    2.90
  -2  -7   6   77.79    2.90
  -2  -7   6   78.79    2.90
   2  -7  -6   77.89    2.90
   1  -7  -6  101.19    3.50
   1  -7  -6   97.69    3.50
  -1  -7   6   96.99    3.50
  -1  -7   6  101.99    3.60
  -1  -7   6   99.09    3.50
  -1  -7   6   99.99    3.50
   0  -7   6   31.30    1.60
   0  -7   6   31.00    1.60
   0  -7  -6   38.20    1.60
   0  -7  -6   29.40    1.70
   0  -7   6   32.70    1.60
   0   7   6   31.10    1.60
   1  -7   6    1.30    0.50
  -1  -7  -6    1.30    0.40
   1  -7   6    1.00    0.60
   1  -7   6    0.60    0.40
   1   7   6    0.60    0.60
   2  -7   6  182.58    6.00
   2  -7   6  179.58    6.00
  -2  -7  -6  183.38    6.00
   2   7   6  179.58    6.20
  -3  -7  -6  136.49    4.80
   3  -7   6  147.99    4.90
   3  -7   6  145.19    5.00
   3  -7   6  134.99    4.80
   3   7   6  140.89    5.10
   4  -7   6  269.27    8.50
   4  -7   6  275.67    8.50
  -4  -7  -6  269.97    8.40
   4  -7   6  257.37    8.70
   4   7   6  259.77    8.80
   5  -7   6    0.30    0.60
   5  -7   6    0.00    0.30
  -5  -7  -6    0.00    0.40
   5  -7   6    0.80    0.40
   5   7   6   -0.50    0.60
   6  -7   6    4.40    0.90
  -6  -7  -6    3.90    0.70
   6  -7   6    4.00    0.60
  -7  -8   6    1.00    0.30
   7   8  -6    0.70    0.40
   6  -8  -6   -0.10    0.40
  -6  -8   6   -0.50    0.30
  -6  -8   6    0.30    0.50
  -5  -8   6   12.10    1.10
  -5  -8   6   13.90    1.00
  -5  -8   6   12.90    1.00
   5  -8  -6   12.90    1.00
  -4  -8   6  283.57    9.30
   4  -8  -6  287.67    9.10
  -4  -8   6  281.67    9.20
  -4  -8   6  286.47    9.10
  -4  -8   6  294.67    9.10
   3  -8  -6    0.40    0.40
  -3  -8   6    2.90    0.60
  -3  -8   6    1.60    0.50
   3  -8  -6    2.90    0.90
   2  -8  -6  632.24   19.30
  -2  -8   6  636.14   19.20
  -2  -8   6  627.44   19.30
  -2  -8   6  642.34   19.30
  -2  -8   6  628.94   19.60
   2  -8  -6  624.74   19.20
  -1  -8   6  430.96   13.00
   1  -8  -6  419.96   13.00
  -1  -8   6  415.16   13.10
  -1  -8   6  416.26   13.00
  -1  -8   6  417.96   13.00
   1  -8  -6  429.26   13.00
   0  -8   6   91.89    3.60
   0  -8   6  103.89    3.60
   0  -8  -6   89.69    3.70
   0  -8   6  102.89    3.60
   0  -8   6  106.09    3.60
   0  -8  -6  105.59    3.60
   0   8   6  104.39    3.80
   1  -8   6   93.19    3.40
   1  -8   6   95.89    3.40
  -1  -8  -6   89.29    3.50
  -1  -8  -6   92.69    3.30
   1  -8   6   91.49    3.40
   1   8   6   94.19    3.60
   2  -8   6  598.34   18.70
  -2  -8  -6  613.14   18.70
   2  -8   6  609.64   18.70
   2   8   6  627.04   19.00
   3  -8   6   66.29    2.60
   3  -8   6   63.79    2.80
   3  -8   6   66.19    2.60
  -3  -8  -6   65.19    2.60
   3   8   6   66.69    2.80
   4  -8   6  247.08    7.60
   4  -8   6  222.68    7.80
   4  -8   6  246.88    7.60
   4   8   6  230.58    7.90
   5  -8   6  178.78    5.90
  -5  -8  -6  174.28    5.60
   5  -8   6  172.38    5.60
   5   8   6  171.98    5.90
   6  -8   6   41.10    1.70
  -7  -9   6   10.20    0.60
   7   9  -6    8.40    0.70
  -6  -9   6   25.00    1.20
   6  -9  -6   24.10    1.20
  -5  -9   6   36.40    2.30
  -5  -9   6   44.20    1.80
  -5  -9   6   50.09    2.60
   5  -9  -6   43.00    1.80
  -4  -9   6    6.60    1.10
  -4  -9   6    6.10    0.80
   4  -9  -6    5.40    0.70
  -4  -9   6    4.00    0.80
   3  -9  -6   78.99    3.00
  -3  -9   6   80.29    3.00
  -3  -9   6   78.29    3.00
  -3  -9   6   76.39    2.90
  -3  -9   6   76.09    2.90
   3  -9  -6   81.19    2.90
  -2  -9   6   30.70    1.50
   2  -9  -6   26.40    1.40
  -2  -9   6   24.20    1.50
   2  -9  -6   24.40    1.50
  -2  -9   6   26.10    1.40
  -2  -9   6   26.10    1.40
   1  -9  -6  376.26   11.90
  -1  -9   6  383.76   11.90
  -1  -9   6  382.96   11.90
  -1  -9   6  377.26   11.90
  -1  -9   6  373.46   11.80
   1  -9  -6  390.76   11.90
  -1   9   6  386.46   12.20
   0  -9  -6  427.56   13.50
   0  -9   6  431.46   13.50
   0  -9  -6  441.46   13.60
   0  -9   6  438.66   13.50
   0  -9   6  442.76   13.60
   0  -9   6  435.76   13.50
   0   9   6  450.05   13.90
   1  -9   6  186.08    6.10
   1  -9   6  183.28    6.10
  -1  -9  -6  192.18    6.20
   1  -9   6  184.98    6.10
  -1  -9  -6  181.78    6.10
   1   9   6  194.18    6.40
   2  -9   6  180.28    6.00
   2  -9   6  187.08    6.00
  -2  -9  -6  178.58    6.00
   2   9   6  178.48    6.20
   3  -9   6   19.20    1.20
   3  -9   6   17.70    1.20
  -3  -9  -6   17.70    1.20
   3   9   6   17.30    1.30
   4  -9   6   42.00    2.10
   4  -9   6   45.80    1.80
   4  -9   6   43.80    1.80
   4   9   6   43.80    2.10
   5  -9   6   -0.10    0.30
   5  -9   6   -0.60    0.80
   6  -9   6   10.40    0.60
  -6 -10   6   22.40    1.10
   6 -10  -6   22.80    1.10
  -5 -10   6  377.06   12.10
  -5 -10   6  394.96   12.00
   5 -10  -6  405.46   12.10
  -4 -10   6   72.09    2.70
  -4 -10   6   71.39    2.80
  -4 -10   6   75.79    2.80
   4 -10  -6   75.39    2.80
  -3 -10   6   38.00    1.80
   3 -10  -6   39.50    1.80
  -3 -10   6   36.40    1.70
   3 -10  -6   36.90    1.70
  -3 -10   6   38.10    1.70
   2 -10  -6   79.99    3.10
   2 -10  -6   83.79    3.00
  -2 -10   6   79.39    3.00
  -2 -10   6   84.19    3.00
  -2 -10   6   82.09    3.10
  -1 -10   6  434.36   13.50
  -1 -10   6  437.86   13.50
  -1 -10   6  447.26   13.50
   1 -10  -6  434.96   13.50
   1 -10  -6  444.26   13.50
  -1 -10   6  442.36   13.50
  -1  10   6  412.26   14.40
   0 -10   6   73.69    2.90
   0 -10   6   76.79    2.80
   0 -10  -6   77.59    2.90
   0 -10   6   74.99    2.80
   0 -10   6   73.79    2.80
   0 -10  -6   74.59    2.90
   0  10   6   72.79    3.40
   1 -10   6   49.70    2.10
  -1 -10  -6   48.80    2.10
  -1 -10  -6   49.70    2.10
   1 -10   6   49.50    2.10
   1 -10   6   49.50    2.10
   1  10   6   46.80    2.30
  -2 -10  -6   14.30    1.00
   2 -10   6   15.70    1.10
   2 -10   6   13.00    1.10
   2  10   6   14.00    1.20
   3 -10   6    3.50    0.90
   3 -10   6    4.40    0.80
  -3 -10  -6    5.50    1.40
   3  10   6    4.90    1.00
   4 -10   6    0.60    0.30
   4  10   6    0.80    0.70
   5 -10   6   70.69    2.40
  -6 -11   6    1.60    0.40
   6 -11  -6    0.90    0.50
  -5 -11   6   37.70    1.50
   5 -11  -6   37.30    1.50
  -5 -11   6   36.10    1.50
  -4 -11   6  148.59    5.00
  -4 -11   6  149.49    4.90
  -4 -11   6  147.49    4.90
   4 -11  -6  152.98    5.00
  -3 -11   6  393.56   12.10
   3 -11  -6  381.06   12.10
   3 -11  -6  375.86   12.20
  -3 -11   6  398.76   12.10
  -3 -11   6  393.76   12.10
   2 -11  -6  358.46   11.00
  -2 -11   6  344.17   10.90
   2 -11  -6  345.77   10.90
  -2 -11   6  352.06   10.90
  -2 -11   6  349.87   10.90
   1 -11  -6  113.49    4.10
  -1 -11   6  118.79    4.10
  -1 -11   6  118.89    4.10
   1 -11  -6  117.49    4.10
  -1 -11   6  120.19    4.00
  -1  11   6  111.99    4.40
   0 -11   6   44.40    1.90
   0 -11   6   44.90    1.90
   0 -11  -6   46.30    2.00
   0 -11   6   47.00    2.00
   0 -11  -6   44.30    1.90
   0  11   6   40.90    2.10
   1 -11   6    1.20    0.60
   1 -11   6    1.00    0.50
  -1 -11  -6    1.50    0.40
   1 -11   6    0.80    0.50
  -1 -11  -6    2.30    0.60
   1  11   6   -0.10    0.50
  -2 -11  -6   24.30    1.30
   2 -11   6   22.90    1.40
   2 -11   6   22.10    1.40
   2  11   6   24.60    1.50
  -3 -11  -6    5.60    0.70
   3 -11   6    4.70    0.80
   3  11   6    6.00    1.10
   4 -11   6   55.49    2.10
   5 -12  -6   19.60    1.00
  -5 -12   6   19.80    0.90
  -5 -12   6   19.80    0.90
  -4 -12   6    3.90    0.60
   4 -12  -6    3.40    0.60
  -4 -12   6    3.30    0.50
  -4 -12   6    3.60    0.60
   3 -12  -6   11.70    1.00
   3 -12  -6   11.20    0.90
  -3 -12   6   11.80    0.80
  -3 -12   6   11.20    0.80
  -3 -12   6   11.20    0.80
   2 -12  -6   55.99    2.20
  -2 -12   6   61.19    2.50
   2 -12  -6   61.69    2.40
  -2 -12   6   56.59    2.30
  -2 -12   6   57.39    2.30
  -2  12   6   57.49    2.60
  -1 -12   6  226.08    7.20
   1 -12  -6  229.08    7.30
  -1 -12   6  236.28    7.40
  -1 -12   6  229.18    7.40
   1 -12  -6  230.38    7.30
  -1  12   6  208.38    7.60
   0 -12   6   27.00    1.60
   0 -12  -6   30.20    1.50
   0 -12   6   27.60    1.50
   0 -12  -6   29.50    1.40
   0 -12   6   30.70    1.50
   0  12   6   28.30    1.70
  -1 -12  -6   83.09    3.00
  -1 -12  -6   78.09    2.90
   1 -12   6   76.79    2.80
   1 -12   6   75.49    2.80
   1  12   6   73.89    3.10
  -2 -12  -6  258.67    8.20
   2  12   6  259.17    8.40
  -3 -12  -6   26.60    1.30
   3  12   6   29.40    1.80
  -5 -13   6   10.30    0.60
   5 -13  -6    9.30    0.70
  -4 -13   6   23.60    1.10
  -4 -13   6   25.40    1.10
   4 -13  -6   23.10    1.10
  -4  13   6   23.30    1.40
   3 -13  -6   31.10    1.40
  -3 -13   6   32.70    1.40
  -3 -13   6   31.00    1.40
  -3 -13   6   29.50    1.30
  -3  13   6   31.50    1.60
  -2 -13   6   89.89    3.10
  -2 -13   6   87.59    3.10
   2 -13  -6   87.49    3.10
   2 -13  -6   89.19    3.10
  -2 -13   6   87.69    3.10
  -2  13   6   89.29    3.40
  -1 -13   6   72.79    2.60
  -1 -13   6   76.29    2.60
   1 -13  -6   70.69    2.70
  -1 -13   6   68.79    2.60
   1 -13  -6   71.49    2.60
  -1  13   6   72.59    2.90
   0 -13   6  448.76   13.70
   0 -13   6  459.15   13.80
   0 -13  -6  449.66   13.90
   0 -13  -6  455.75   13.90
   0 -13   6  452.15   13.80
   0  13   6  452.75   14.20
  -1 -13  -6    6.80    0.80
  -1 -13  -6    6.50    0.70
   1  13   6    6.20    1.30
  -2 -13  -6   71.19    2.60
   2  13   6   68.99    2.80
  -3 -13  -6   56.69    2.10
   4 -14  -6   57.59    2.00
  -4 -14   6   60.49    2.00
  -3 -14   6   16.30    0.90
   3 -14  -6   15.70    0.90
  -3 -14   6   16.40    0.80
  -3 -14   6   17.00    0.80
  -3  14   6   16.60    1.10
  -2 -14   6   13.90    0.90
   2 -14  -6   11.70    0.80
   2 -14  -6   11.40    0.80
  -2 -14   6   11.60    0.70
  -2 -14   6   11.20    0.80
  -2  14   6   12.20    1.00
  -1 -14   6  147.59    4.80
   1 -14  -6  154.48    4.90
   1 -14  -6  149.79    4.90
  -1 -14   6  154.78    4.90
  -1  14   6  154.28    5.20
   0 -14  -6   13.80    0.90
   0 -14   6   14.10    0.80
   0 -14  -6   14.50    0.90
   0  14   6   14.80    1.20
  -1 -14  -6   56.19    2.20
  -1 -14  -6   64.89    2.30
   1  14   6   56.69    2.40
  -2 -14  -6  161.68    5.10
  -2 -15   6  101.29    3.30
   2 -15  -6  102.09    3.30
   1 -15  -6  122.39    4.10
   1 -15  -6  124.29    4.00
  -1 -15   6  126.09    3.90
   0 -15  -6  119.69    3.90
   0 -15  -6  121.69    3.80
   0 -15   6  111.89    3.70
  -1 -15  -6    2.20    0.40
  -8   0   7    0.30    0.30
   7   0  -7    0.40    0.40
  -7   0   7    0.00    0.30
   6   0  -7    0.70    0.50
  -6   0   7    0.20    0.40
  -5   0   7    0.20    0.40
   5   0  -7    0.20    0.50
   4   0  -7    2.50    0.80
  -4   0   7    0.20    0.40
  -3   0   7    0.60    0.40
   3   0  -7    0.10    0.50
  -2   0   7    0.50    0.40
  -2   0   7    0.80    0.50
   2   0  -7   -0.40    0.60
  -1   0   7    0.00    0.40
  -1   0   7    0.50    0.60
   0   0   7    0.00    0.50
   1   0   7    0.10    0.60
   1   0   7    0.20    0.60
   1   0   7    0.10    0.40
   2   0   7    1.20    0.50
   2   0   7    4.10    1.10
   3   0   7    0.20    0.50
   3   0   7   -0.30    0.50
   3   0   7    1.10    0.50
   4   0   7   -0.60    0.60
   4   0   7    0.60    0.50
   4   0   7    0.20    0.50
   5   0   7   -0.10    0.40
   5   0   7    0.30    0.50
   6   0   7    1.40    0.80
   6   0   7    0.60    0.40
  -7   0  -7    0.10    0.30
  -8  -1   7  207.98    6.40
  -8   1   7  202.48    6.40
  -7  -1   7   67.19    2.50
   7  -1  -7   66.99    2.50
   7   1  -7   67.19    2.50
  -7   1   7   65.99    2.50
   6  -1  -7    5.50    0.80
  -6  -1   7    5.50    0.80
   6   1  -7    5.60    0.80
  -6   1   7    6.70    0.80
   5  -1  -7   14.70    1.10
  -5  -1   7   14.10    1.10
   5   1  -7   14.10    1.10
  -5   1   7   16.20    1.10
  -4  -1   7  441.56   13.60
  -4  -1   7  429.36   13.50
   4  -1  -7  455.55   13.60
  -4  -1   7  424.26   13.60
   4   1  -7  439.66   13.60
  -4   1   7  455.55   13.60
  -3  -1   7   24.60    1.40
   3  -1  -7   24.70    1.40
  -3  -1   7   23.90    1.30
  -3  -1   7   21.80    1.70
  -3   1   7   22.80    1.40
   2  -1  -7    0.10    0.60
  -2  -1   7   -0.10    0.50
  -1   1   7  232.88    7.40
   0  -1   7   56.29    2.30
   0  -1   7   56.99    2.50
   0   1   7   56.09    2.20
   1  -1   7   65.19    2.70
   1  -1   7   74.09    2.70
   1  -1   7   69.49    2.70
   1   1   7   77.79    2.80
   1   1   7   70.59    2.80
  -2  -1  -7  258.37    8.50
   2  -1   7  273.87    8.60
   2  -1   7  281.27    8.70
   2  -1   7  266.67    8.60
   2   1   7  278.97    8.70
   2   1   7  248.48    8.50
   2   1   7  281.17    8.60
   3  -1   7  349.87   11.00
   3  -1   7  366.16   11.30
   3   1   7  333.57   11.00
   3   1   7  358.96   11.30
   3   1   7  353.16   11.10
   4  -1   7  155.18    5.30
   4  -1   7  157.68    5.30
   4  -1   7  156.98    5.60
   4   1   7  147.09    5.50
   4   1   7  157.88    5.30
   4   1   7  161.18    5.20
   5  -1   7   77.89    2.80
   5  -1   7   66.49    3.00
   5   1   7   68.69    3.00
   5   1   7   77.69    2.70
   6  -1   7   19.80    1.00
   6  -1   7   16.50    1.40
   6   1   7   17.70    1.50
   6   1   7   20.00    1.10
  -7  -1  -7    2.20    0.40
  -7   1  -7    1.80    0.40
  -8  -2   7   30.90    1.30
  -8   2   7   31.20    1.30
   7  -2  -7   16.70    1.00
  -7  -2   7   16.10    1.00
  -7   2   7   16.20    1.00
   7   2  -7   14.20    1.00
   6  -2  -7    5.10    0.80
  -6  -2   7    5.10    1.10
   6   2  -7    3.70    0.80
  -6   2   7    4.80    0.80
   5  -2  -7    3.30    0.80
  -5  -2   7    3.10    0.70
   5   2  -7    2.00    0.50
  -5   2   7    2.50    0.80
  -4  -2   7   87.89    3.20
   4  -2  -7   86.89    3.20
   4  -2  -7   90.09    3.30
  -4  -2   7   88.69    3.30
  -4  -2   7   90.19    3.30
  -4   2   7   90.79    3.30
  -3  -2   7  404.06   12.00
  -3  -2   7  388.66   12.00
   3  -2  -7  390.26   11.90
  -3  -2   7  371.96   11.90
  -3   2   7  375.06   11.90
  -2  -2   7   17.30    1.20
   2  -2  -7   18.20    1.30
  -2  -2   7   19.00    1.40
  -2  -2   7   16.60    1.20
  -2   2   7   17.60    1.20
  -1  -2   7  876.31   26.30
  -1  -2   7  870.11   26.30
  -1   2   7  874.41   26.30
   0  -2   7   -0.10    0.50
   0  -2   7   -0.30    0.50
   0  -2   7    0.20    0.60
   0   2   7    0.80    0.50
  -1  -2  -7  234.78    7.50
   1  -2   7  236.38    7.70
   1  -2   7  235.58    7.50
   1  -2   7  225.58    7.50
   1   2   7  244.58    7.60
   2  -2   7    2.60    0.50
   2  -2   7    3.60    0.90
  -2  -2  -7    5.30    1.20
   2   2   7    3.40    0.80
   2   2   7    4.80    1.00
   3  -2   7  600.64   18.50
   3  -2   7  591.84   18.50
   3  -2   7  620.94   18.70
   3   2   7  591.64   18.40
   3   2   7  600.74   18.40
   3   2   7  622.44   18.80
   4  -2   7   49.30    2.10
   4  -2   7   48.70    2.10
   4  -2   7   47.40    2.30
   4   2   7   47.30    2.30
   4   2   7   46.40    2.10
   5  -2   7  363.56   11.70
   5  -2   7  381.56   11.30
   5  -2   7  386.86   11.30
   5   2   7  325.67   11.40
   5   2   7  351.26   11.60
   6  -2   7   17.80    1.20
   6  -2   7   16.40    0.90
  -6  -2  -7   16.30    0.90
   6   2   7   17.10    1.20
  -7  -2  -7   29.90    1.20
  -7   2  -7   31.00    1.20
  -8  -3   7   10.20    0.70
  -8   3   7    8.70    0.70
   7  -3  -7   56.29    2.10
  -7  -3   7   54.79    2.20
  -7  -3   7   54.69    2.20
  -7   3   7   58.09    2.20
   7   3  -7   54.89    2.10
   6  -3  -7   12.30    1.00
  -6  -3   7   10.90    0.90
   6   3  -7   11.30    0.90
  -6   3   7   10.20    1.00
  -5  -3   7    5.90    1.00
  -5  -3   7    4.90    0.80
   5  -3  -7    5.50    0.80
  -5  -3   7    6.50    1.10
  -5   3   7    7.90    1.00
  -4  -3   7  596.24   18.30
   4  -3  -7  580.24   18.20
   4  -3  -7  614.64   18.30
  -4  -3   7  610.04   18.30
  -4  -3   7  607.34   18.30
  -4   3   7  588.54   18.30
  -3  -3   7  142.49    4.80
   3  -3  -7  140.99    4.70
  -3  -3   7  145.19    4.80
  -3  -3   7  141.09    4.80
   3  -3  -7  150.68    4.80
  -3   3   7  134.09    4.80
   2  -3  -7  467.05   14.00
  -2  -3   7  449.46   14.00
  -2  -3   7  446.26   14.00
  -2  -3   7  452.25   14.10
  -2   3   7  470.65   14.10
  -1  -3   7  839.52   25.70
  -1  -3   7  830.92   25.60
  -1  -3   7  858.71   25.60
   1  -3  -7  861.11   25.60
  -1   3   7  865.81   25.70
   0  -3   7   61.59    2.40
   0  -3  -7   60.89    2.30
   0  -3   7   62.39    2.40
   0  -3   7   60.09    2.40
   0   3   7   63.29    2.40
  -1  -3  -7  256.77    8.40
   1  -3   7  275.07    8.50
   1  -3   7  269.17    8.50
   1  -3   7  260.97    8.50
   1  -3   7  272.97    8.60
   1   3   7  280.87    8.60
   2  -3   7   21.40    1.30
   2  -3   7   19.50    1.30
   2  -3   7   20.20    1.40
  -2  -3  -7   19.80    1.40
   2   3   7   22.40    1.30
   2   3   7   21.30    1.40
   3  -3   7 1987.30   57.99
   3  -3   7 1870.31   57.69
   3  -3   7 1930.21   57.69
   3   3   7 1969.60   57.69
   3   3   7 1919.71   58.09
   4  -3   7   62.39    2.80
   4  -3   7   68.09    2.60
   4  -3   7   65.49    2.60
   4   3   7   64.59    2.80
   5  -3   7  309.97   10.40
   5  -3   7  328.47    9.90
   5  -3   7  328.17    9.90
   5   3   7  297.57   10.40
   6  -3   7  313.47    9.80
  -6  -3  -7  316.77    9.80
   6  -3   7  315.57   10.10
   6   3   7  319.97   10.10
  -8  -4   7    0.60    0.30
  -8   4   7    0.30    0.40
  -7  -4   7    8.10    0.80
  -7  -4   7    8.70    0.70
   7  -4  -7    7.30    0.80
  -7   4   7    7.90    0.80
   7   4  -7    8.50    0.80
  -6  -4   7    0.20    0.30
   6  -4  -7    0.60    0.40
   6   4  -7    0.90    0.40
  -6   4   7    0.40    0.50
  -5  -4   7   34.90    1.80
  -5  -4   7   36.10    1.70
  -5  -4   7   35.70    1.70
   5  -4  -7   36.60    1.70
  -5   4   7   36.80    1.80
   4  -4  -7  156.68    5.20
  -4  -4   7  153.48    5.20
  -4  -4   7  154.98    5.20
  -4  -4   7  154.18    5.20
   4  -4  -7  156.88    5.20
  -4   4   7  152.08    5.30
  -3  -4   7  247.18    7.80
  -3  -4   7  238.18    7.80
  -3  -4   7  234.58    7.70
   3  -4  -7  244.98    7.70
   3  -4  -7  245.18    7.70
  -2  -4   7   63.19    2.50
   2  -4  -7   60.59    2.40
   2  -4  -7   62.29    2.40
  -2  -4   7   64.59    2.50
  -1  -4   7   47.70    2.10
   1  -4  -7   52.79    2.00
   1  -4  -7   46.70    2.10
  -1  -4   7   48.30    2.00
  -1  -4   7   48.70    2.10
  -1   4   7   48.10    2.10
   0  -4  -7   52.29    2.10
   0  -4   7   49.50    2.10
   0  -4   7   50.79    2.10
   0  -4   7   54.89    2.20
   0   4   7   52.49    2.20
   1  -4   7   44.40    2.00
  -1  -4  -7   46.50    2.00
   1  -4   7   42.00    2.00
   1  -4   7   51.79    2.00
   1   4   7   47.70    2.10
  -2  -4  -7  126.89    4.40
   2  -4   7  129.59    4.50
   2  -4   7  130.19    4.50
   2  -4   7  126.19    4.40
   2   4   7  132.19    4.60
   2   4   7  127.59    4.40
   3  -4   7    7.10    0.90
   3  -4   7    6.40    0.90
   3  -4   7    7.40    1.00
   3   4   7    7.40    0.90
   4  -4   7   10.60    1.00
   4  -4   7   10.70    1.00
   4  -4   7   12.20    1.10
   4   4   7   10.40    1.10
   5  -4   7   32.70    1.60
   5  -4   7   36.90    2.00
   5  -4   7   30.40    1.90
  -5  -4  -7   37.50    1.60
   5   4   7   36.00    1.90
   6  -4   7    1.30    0.50
   6  -4   7    1.00    0.30
  -6  -4  -7    1.00    0.30
   6   4   7    0.60    0.60
   7  -5  -7  121.89    4.00
  -7  -5   7  118.09    4.00
  -7  -5   7  120.29    4.00
  -7   5   7  122.59    4.00
   7   5  -7  122.19    4.00
   6  -5  -7  177.68    6.00
  -6  -5   7  175.78    5.90
  -6  -5   7  181.58    6.30
   6   5  -7  173.78    5.80
  -6   5   7  169.38    5.70
  -5  -5   7   15.10    1.20
  -5  -5   7   15.20    1.10
   5  -5  -7   15.50    1.10
  -5  -5   7   13.20    1.00
  -5   5   7   16.50    1.30
  -4  -5   7  934.11   28.60
  -4  -5   7  963.00   28.70
   4  -5  -7  948.21   28.60
  -4  -5   7  951.70   28.60
  -3  -5   7  269.37    8.70
  -3  -5   7  273.07    8.70
  -3  -5   7  272.37    8.70
   3  -5  -7  270.77    8.60
   3  -5  -7  279.17    8.60
  -2  -5   7  244.58    7.80
  -2  -5   7  242.38    7.80
  -2  -5   7  249.28    7.90
   2  -5  -7  245.88    7.80
   2  -5  -7  243.68    7.80
  -2  -5   7  244.18    7.80
  -1  -5   7  346.17   10.50
  -1  -5   7  323.67   10.40
   1  -5  -7  328.07   10.40
  -1  -5   7  339.07   10.50
  -1  -5   7  336.17   10.50
   1  -5  -7  326.57   10.40
  -1   5   7  343.27   10.60
   0  -5   7  181.28    5.90
   0  -5  -7  164.88    5.90
   0  -5   7  188.18    5.90
   0  -5  -7  181.08    5.90
   0   5   7  183.38    6.00
   1  -5   7   12.30    1.00
   1  -5   7    9.30    1.30
  -1  -5  -7   13.70    1.10
   1  -5   7   11.90    1.00
   1   5   7   12.60    1.00
   2  -5   7  892.81   27.20
   2  -5   7  896.11   27.20
  -2  -5  -7  894.61   27.10
   2  -5   7  894.21   27.30
   2   5   7  921.91   27.40
   3  -5   7   50.69    2.20
   3  -5   7   55.39    2.40
  -3  -5  -7   50.29    2.30
   3  -5   7   53.99    2.20
   3   5   7   56.59    2.50
   4  -5   7  381.16   12.60
   4  -5   7  408.76   12.40
   4  -5   7  417.66   12.40
   4   5   7  379.66   12.60
   5  -5   7   41.10    1.70
   5  -5   7   41.80    2.00
   5  -5   7   41.70    1.80
  -5  -5  -7   42.80    1.80
   5   5   7   42.70    2.00
   6  -5   7    2.20    0.90
  -6  -5  -7    1.00    0.40
   6  -5   7    1.90    0.50
   6   5   7    3.00    1.00
  -7  -6   7   22.10    1.10
   7  -6  -7   22.90    1.10
  -7  -6   7   22.30    1.10
   7   6  -7   21.10    1.00
  -6  -6   7    9.60    0.80
   6  -6  -7    9.90    0.80
  -6  -6   7   10.30    0.90
  -5  -6   7  120.89    4.10
  -5  -6   7  116.69    4.20
  -5  -6   7  116.59    4.10
   5  -6  -7  121.09    4.20
   4  -6  -7   40.30    1.90
  -4  -6   7   42.00    1.90
  -4  -6   7   40.80    1.90
  -4  -6   7   40.70    1.90
  -3  -6   7   13.20    1.10
  -3  -6   7   11.90    1.00
  -3  -6   7   13.50    1.10
   3  -6  -7   12.80    1.10
  -3  -6   7   12.50    1.10
   3  -6  -7   11.40    1.00
   2  -6  -7    1.50    0.50
  -2  -6   7    1.60    0.40
  -2  -6   7    0.50    0.50
  -2  -6   7    2.70    0.80
   2  -6  -7    2.50    0.80
  -2  -6   7    1.30    0.40
  -1  -6   7  129.79    4.40
  -1  -6   7  130.69    4.40
   1  -6  -7  129.39    4.40
  -1  -6   7  131.39    4.40
  -1  -6   7  121.19    4.40
   1  -6  -7  126.49    4.40
  -1   6   7  130.79    4.60
   0  -6   7   34.00    1.60
   0  -6  -7   32.70    1.60
   0  -6  -7   30.20    1.80
   0  -6   7   31.40    1.60
   0  -6   7   31.60    1.60
   0   6   7   32.00    1.70
  -1  -6  -7   11.90    1.00
   1  -6   7   14.60    1.20
   1  -6   7   13.80    1.40
   1  -6   7   11.70    1.20
   1   6   7   13.90    1.10
   2  -6   7  156.28    5.30
   2  -6   7  160.78    5.40
  -2  -6  -7  157.58    5.30
   2   6   7  161.98    5.60
  -3  -6  -7  207.28    6.70
   3  -6   7  205.38    6.70
   3  -6   7  218.98    7.00
   3  -6   7  203.08    6.90
   3   6   7  193.78    7.00
  -4  -6  -7    1.50    0.60
   4  -6   7    0.90    0.40
   4  -6   7    1.00    0.40
   4  -6   7    0.30    0.60
   4   6   7    0.90    0.50
   5  -6   7    9.80    0.70
   5  -6   7   10.10    1.10
   5  -6   7    9.30    0.80
  -5  -6  -7   10.50    0.80
   5   6   7    8.70    1.00
   6  -6   7    0.30    0.20
  -6  -6  -7    1.70    0.60
  -7  -7   7    8.90    0.70
  -7  -7   7   10.50    0.80
   7  -7  -7   10.10    0.80
   7   7  -7   11.90    0.80
   6  -7  -7   71.69    2.70
  -6  -7   7   75.09    2.70
  -6  -7   7   75.69    2.80
  -5  -7   7   58.29    2.40
   5  -7  -7   60.79    2.40
  -5  -7   7   61.89    2.40
  -5  -7   7   61.29    2.40
  -4  -7   7  284.47    9.00
  -4  -7   7  288.57    9.00
   4  -7  -7  285.67    9.00
  -4  -7   7  278.57    9.10
   3  -7  -7   43.00    1.90
  -3  -7   7   43.00    1.90
  -3  -7   7   42.10    1.90
  -3  -7   7   41.50    1.90
  -3  -7   7   44.50    1.90
   3  -7  -7   43.70    1.90
  -2  -7   7   37.70    1.80
   2  -7  -7   38.00    1.80
  -2  -7   7   38.60    1.80
  -2  -7   7   39.40    1.80
  -2  -7   7   40.60    1.80
   2  -7  -7   39.90    1.80
  -1  -7   7  322.57   10.20
   1  -7  -7  322.17   10.30
   1  -7  -7  339.27   10.30
  -1  -7   7  319.67   10.30
  -1   7   7  337.07   10.60
   0  -7   7  729.83   22.10
   0  -7  -7  728.43   22.00
   0  -7   7  738.13   22.10
   0  -7  -7  708.33   22.00
   0   7   7  731.43   22.30
   1  -7   7    2.00    0.60
   1  -7   7    3.00    0.80
  -1  -7  -7    3.30    0.80
   1  -7   7    2.60    0.80
   1   7   7    2.30    0.70
   2  -7   7  591.84   18.20
   2  -7   7  583.74   18.20
  -2  -7  -7  592.34   18.10
   2   7   7  609.94   18.50
   3  -7   7  509.05   15.30
   3  -7   7  497.25   15.30
  -3  -7  -7  511.05   15.20
   3  -7   7  489.65   15.40
   3   7   7  473.95   15.60
   4  -7   7   60.79    2.30
   4  -7   7   54.79    2.50
   4   7   7   57.49    2.60
   5  -7   7  238.38    7.60
   5  -7   7  245.68    7.80
  -5  -7  -7  242.08    7.50
   5   7   7  240.08    7.90
   6  -7   7  170.98    5.30
  -7  -8   7   34.30    1.40
   7   8  -7   37.30    1.40
   6  -8  -7   25.80    1.20
  -6  -8   7   28.80    1.30
  -6  -8   7   25.60    1.30
  -5  -8   7    0.50    0.40
  -5  -8   7    0.30    0.40
  -5  -8   7    0.50    0.40
   4  -8  -7   11.10    0.90
  -4  -8   7    9.20    0.90
  -4  -8   7    7.40    0.90
  -4  -8   7    8.80    0.90
  -3  -8   7   62.99    2.50
  -3  -8   7   61.69    2.60
  -3  -8   7   63.39    2.50
  -3  -8   7   64.39    2.50
   3  -8  -7   63.19    2.50
   3  -8  -7   66.79    2.50
   2  -8  -7  132.89    4.60
  -2  -8   7  130.79    4.50
  -2  -8   7  132.59    4.50
  -2  -8   7  132.29    4.60
   2  -8  -7  132.19    4.50
  -2  -8   7  133.09    4.50
  -1  -8   7    3.70    0.80
  -1  -8   7    3.80    0.80
  -1  -8   7    5.20    1.00
   1  -8  -7    4.40    0.90
  -1  -8   7    5.60    0.90
   1  -8  -7    4.10    0.80
  -1   8   7    3.80    0.80
   0  -8  -7  109.89    4.00
   0  -8   7  110.09    4.00
   0  -8   7  113.19    3.90
   0  -8  -7  115.59    4.00
   0  -8   7  114.79    4.00
   0   8   7  115.69    4.20
   1  -8   7    5.40    0.90
   1  -8   7    4.30    0.80
   1  -8   7    4.50    1.00
  -1  -8  -7    4.50    0.80
   1   8   7    5.60    0.90
   2  -8   7  441.16   13.20
  -2  -8  -7  432.76   13.20
   2  -8   7  426.96   13.20
   2   8   7  406.16   13.50
   3  -8   7   39.10    1.70
   3  -8   7   37.90    1.70
  -3  -8  -7   39.50    1.80
   3   8   7   33.60    1.90
   4  -8   7  179.28    6.60
   4  -8   7  190.48    6.10
   4  -8   7  188.98    6.00
   4   8   7  192.18    6.40
   5  -8   7   34.80    1.40
   5  -8   7   32.20    1.90
   5   8   7   31.70    1.80
   6  -9  -7  100.99    3.30
  -6  -9   7   98.09    3.40
   5  -9  -7   33.00    1.50
  -5  -9   7   31.70    1.40
  -5  -9   7   32.00    1.50
  -5  -9   7   32.20    1.50
  -4  -9   7  435.36   13.40
  -4  -9   7  429.46   13.40
  -4  -9   7  432.26   13.60
   4  -9  -7  433.26   13.40
  -3  -9   7   91.19    3.40
  -3  -9   7   94.79    3.30
   3  -9  -7   92.39    3.30
   3  -9  -7   91.79    3.40
  -3  -9   7   91.69    3.40
  -2  -9   7  825.02   24.90
   2  -9  -7  825.02   24.90
   2  -9  -7  829.82   24.90
  -2  -9   7  844.62   24.80
  -2  -9   7  833.22   24.90
  -2  -9   7  824.42   24.90
  -2   9   7  774.62   25.20
  -1  -9   7    3.60    0.90
   1  -9  -7    2.90    0.70
  -1  -9   7    2.90    0.70
  -1  -9   7    2.00    0.50
   1  -9  -7    2.60    0.80
  -1  -9   7    2.50    0.70
  -1   9   7    1.00    0.80
   0  -9   7  163.38    5.40
   0  -9  -7  159.88    5.50
   0  -9   7  162.38    5.50
   0  -9   7  165.88    5.40
   0  -9  -7  165.58    5.50
   0   9   7  161.18    5.80
  -1  -9  -7   95.99    3.40
   1  -9   7   98.89    3.40
  -1  -9  -7   91.49    4.10
   1  -9   7   98.29    3.40
   1  -9   7   92.79    3.40
   1   9   7   85.49    3.60
   2  -9   7    9.60    0.90
   2  -9   7   10.10    0.90
  -2  -9  -7   11.80    0.90
   2   9   7   10.00    1.20
   3  -9   7  117.59    4.00
  -3  -9  -7  116.09    4.00
   3   9   7  114.89    4.30
   4  -9   7   34.60    1.50
   4  -9   7   35.90    1.50
   4   9   7   33.80    1.80
   5  -9   7   38.90    1.50
   6 -10  -7    1.70    0.50
  -6 -10   7    1.40    0.40
   6  10  -7    1.20    0.30
  -5 -10   7  143.99    4.70
   5 -10  -7  140.29    4.70
  -5 -10   7  141.79    4.60
  -4 -10   7   23.50    1.20
  -4 -10   7   25.40    1.30
   4 -10  -7   23.10    1.20
  -3 -10   7  693.53   21.30
   3 -10  -7  704.53   21.20
   3 -10  -7  699.73   21.30
  -3 -10   7  700.43   21.40
  -2 -10   7   46.60    2.00
   2 -10  -7   45.60    2.00
  -2 -10   7   46.60    1.90
   2 -10  -7   46.00    2.00
  -2 -10   7   45.20    2.00
  -2 -10   7   49.00    2.00
  -2  10   7   43.30    2.30
   1 -10  -7  536.85   16.30
  -1 -10   7  538.85   16.30
   1 -10  -7  544.75   16.30
  -1 -10   7  527.25   16.20
  -1 -10   7  539.15   16.30
  -1 -10   7  546.45   16.20
  -1  10   7  488.05   16.60
   0 -10  -7   -0.50    0.30
   0 -10  -7    1.10    0.60
   0 -10   7    0.20    0.50
   0 -10   7    0.90    0.40
   0 -10   7    0.50    0.40
   0  10   7    1.10    0.50
  -1 -10  -7  114.29    3.90
   1 -10   7  112.29    3.90
  -1 -10  -7  108.69    3.90
   1 -10   7  113.09    3.90
   1 -10   7  112.69    3.80
   1  10   7  106.69    4.20
   2 -10   7  198.08    6.60
  -2 -10  -7  187.88    6.30
   2 -10   7  215.28    7.10
   2  10   7  173.78    6.50
   3 -10   7    2.00    0.60
   3 -10   7    2.90    0.70
  -3 -10  -7    4.20    0.80
   3  10   7    2.50    0.90
   4 -10   7  154.38    5.10
   4 -10   7  151.18    4.90
   4  10   7  151.28    5.20
   5 -10   7   22.30    0.90
  -5 -11   7   23.10    1.00
   5 -11  -7   22.70    1.10
  -5 -11   7   23.20    1.10
  -5  11   7   22.80    1.40
   4 -11  -7   42.40    1.80
  -4 -11   7   40.70    1.70
  -4 -11   7   42.50    1.70
  -4  11   7   44.00    2.10
  -3 -11   7  125.09    4.30
   3 -11  -7  128.39    4.30
  -3 -11   7  128.29    4.30
   3 -11  -7  125.49    4.20
  -3 -11   7  129.09    4.30
  -3  11   7  121.59    4.60
   2 -11  -7   48.50    2.00
  -2 -11   7   47.50    2.00
  -2 -11   7   48.90    2.00
   2 -11  -7   49.70    2.30
  -2 -11   7   47.60    2.00
  -2  11   7   42.20    2.20
   1 -11  -7   58.69    2.40
   1 -11  -7   62.89    2.40
  -1 -11   7   63.59    2.40
  -1 -11   7   63.09    2.40
  -1 -11   7   61.79    2.40
  -1  11   7   57.19    2.60
   0 -11   7  229.38    7.30
   0 -11  -7  227.88    7.30
   0 -11  -7  232.58    7.30
   0 -11   7  232.48    7.30
   0  11   7  214.28    7.60
   1 -11   7    1.10    0.40
   1 -11   7    1.40    0.50
  -1 -11  -7    3.40    1.10
   1 -11   7    0.50    0.50
   1  11   7    1.40    0.50
  -2 -11  -7  108.99    3.70
   2 -11   7  110.99    3.70
   2 -11   7  106.09    3.70
   2  11   7  105.59    4.00
  -3 -11  -7   73.79    2.60
   3 -11   7   71.29    2.60
   3 -11   7   71.69    2.50
   3  11   7   75.49    2.90
   4 -11   7    1.70    0.40
  -5 -12   7  149.29    4.70
  -5 -12   7  153.68    4.80
   5 -12  -7  154.08    4.80
  -4 -12   7  160.08    5.20
   4 -12  -7  158.48    5.30
  -4 -12   7  163.18    5.30
  -4  12   7  178.48    5.60
   3 -12  -7   27.20    1.30
  -3 -12   7   29.50    1.30
  -3 -12   7   27.40    1.30
   3 -12  -7   26.00    1.30
  -3 -12   7   26.90    1.30
  -3  12   7   27.80    1.60
  -2 -12   7   90.99    3.20
   2 -12  -7   92.49    3.20
   2 -12  -7   91.79    3.30
  -2 -12   7   95.29    3.30
  -2 -12   7   91.29    3.20
  -2  12   7   95.69    3.60
  -1 -12   7   13.40    0.90
   1 -12  -7   12.40    0.90
  -1 -12   7   14.00    0.90
   1 -12  -7   14.50    1.00
  -1 -12   7   12.60    0.90
  -1  12   7   12.10    1.10
   0 -12  -7    0.90    0.50
   0 -12   7    0.90    0.40
   0 -12  -7    0.50    0.30
   0 -12   7    0.70    0.40
   0  12   7    0.80    0.50
   1 -12   7   23.10    1.20
  -1 -12  -7   22.80    1.40
  -1 -12  -7   23.10    1.20
   1  12   7   24.00    1.40
   2 -12   7   28.60    1.40
  -2 -12  -7   31.10    1.40
   2  12   7   32.10    1.70
  -3 -12  -7    0.30    0.40
  -4 -13   7  120.89    4.10
   4 -13  -7  144.99    4.40
  -4 -13   7  127.59    4.10
  -3 -13   7   30.70    1.30
  -3 -13   7   31.50    1.30
   3 -13  -7   29.50    1.30
  -3  13   7   31.80    1.60
  -2 -13   7  151.48    4.90
  -2 -13   7  156.88    4.90
   2 -13  -7  154.98    4.90
  -2 -13   7  151.68    4.90
   2 -13  -7  148.19    5.00
  -2  13   7  153.68    5.20
   1 -13  -7   44.10    1.80
  -1 -13   7   43.70    1.70
  -1 -13   7   43.10    1.70
  -1 -13   7   46.50    1.80
  -1  13   7   46.30    2.00
   0 -13   7  108.49    3.60
   0 -13  -7  107.59    3.70
   0 -13  -7  110.49    3.70
   0 -13   7  108.69    3.60
   0  13   7  110.69    4.00
  -1 -13  -7    3.90    0.60
   1  13   7    4.10    0.90
  -2 -13  -7  142.59    4.60
   3 -14  -7   71.19    2.40
  -3 -14   7   71.39    2.40
  -3 -14   7   71.79    2.40
   2 -14  -7   54.49    2.00
  -2 -14   7   54.79    1.90
   2 -14  -7   53.59    1.90
  -2 -14   7   53.99    1.90
  -2  14   7   56.29    2.20
   1 -14  -7   17.20    0.90
   1 -14  -7   17.80    0.90
  -1 -14   7   17.30    0.90
  -1  14   7   17.90    1.20
   0 -14  -7    7.20    0.70
   0 -14   7    9.40    0.70
   0 -14  -7    8.50    0.60
   0  14   7    8.60    1.00
  -1 -14  -7  196.78    6.20
  -2 -14  -7   21.00    0.90
  -8   0   8  298.77    9.10
  -7   0   8   14.40    0.90
   7   0  -8   14.90    0.90
   6   0  -8  135.89    4.60
  -6   0   8  135.89    4.60
   5   0  -8    1.60    0.50
  -5   0   8    1.40    0.40
   4   0  -8  149.39    5.10
  -4   0   8  150.78    5.10
  -3   0   8   31.50    1.60
   3   0  -8   31.00    1.60
  -2   0   8    2.70    0.50
   2   0  -8    3.60    0.90
   1   0  -8   83.89    3.20
  -1   0   8   86.79    3.10
  -1   0   8   80.49    3.20
   0   0   8  302.17    9.70
   0   0   8  317.87    9.70
   0   0   8  305.07    9.70
   1   0   8  386.06   11.80
   1   0   8  358.06   11.60
   1   0   8  377.06   11.60
   2   0   8  898.91   25.60
  -2   0  -8  825.72   25.30
   2   0   8  762.62   25.60
   2   0   8  866.11   25.40
   3   0   8   78.69    3.00
   3   0   8   77.39    3.20
   3   0   8   80.59    3.00
   4   0   8    0.30    0.40
   4   0   8    0.50    0.40
   4   0   8    0.10    0.60
   5   0   8   23.10    1.20
   5   0   8   22.30    1.40
   6   0   8   13.10    1.00
  -8  -1   8   55.19    1.90
  -8   1   8   54.29    1.90
  -7  -1   8    4.60    0.80
   7  -1  -8    5.40    0.70
   7   1  -8    3.20    0.60
  -7   1   8    3.80    0.60
   6  -1  -8    0.20    0.50
  -6  -1   8    1.40    0.40
  -6   1   8    0.10    0.40
   6   1  -8    0.70    0.40
   5  -1  -8   -0.50    0.40
  -5  -1   8    0.10    0.40
  -5   1   8    0.20    0.40
   5   1  -8    0.30    0.40
   4  -1  -8   25.70    1.40
  -4  -1   8   27.20    1.40
  -4   1   8   24.70    1.40
   4   1  -8   28.20    1.40
  -3  -1   8    1.40    0.50
   3  -1  -8    1.70    0.60
  -3  -1   8    3.20    0.90
   3   1  -8    2.80    0.80
  -3   1   8    1.10    0.50
  -2  -1   8    0.30    0.70
  -2  -1   8    0.90    0.40
   2  -1  -8    0.40    0.60
  -2  -1   8    0.00    0.50
  -2   1   8    0.20    0.50
   2   1  -8    0.10    0.60
  -1  -1   8  108.99    3.70
  -1  -1   8  104.29    3.80
   1  -1  -8  101.49    3.80
  -1  -1   8  109.19    3.80
   1   1  -8  109.39    4.20
  -1   1   8   97.49    3.80
  -1   1   8  110.79    3.80
   0  -1   8   10.90    1.10
   0  -1   8   11.20    1.20
   0   1   8   10.80    1.30
   0   1   8   12.60    1.00
   0   1   8   10.80    1.50
   1  -1   8    2.80    0.90
   1  -1   8    4.20    0.90
   1  -1   8    3.90    0.90
  -1  -1  -8    2.60    0.60
   1   1   8    1.80    0.70
   1   1   8    4.30    1.10
   1   1   8    3.30    0.80
   2  -1   8   14.60    1.20
   2  -1   8   14.10    1.10
   2  -1   8   14.50    1.80
  -2  -1  -8   13.80    1.30
   2   1   8   13.50    1.10
   2   1   8   12.70    1.10
   2   1   8   13.90    1.30
   3  -1   8   91.09    3.50
   3  -1   8   95.59    3.50
   3  -1   8   98.79    3.70
   3   1   8   93.79    3.50
   3   1   8   95.89    3.50
   3   1   8   99.39    3.70
   4  -1   8   12.90    1.20
   4  -1   8   13.50    1.00
   4  -1   8   13.40    1.00
   4   1   8   13.00    1.20
   4   1   8   12.10    1.20
   4   1   8   14.30    1.00
   5  -1   8    7.00    1.00
   5  -1   8    7.30    0.80
   5   1   8    5.60    0.90
   5   1   8    7.00    0.90
   6  -1   8   11.20    1.00
   6  -1   8   10.40    0.80
  -6  -1  -8   10.00    0.70
   6   1   8   10.10    1.00
  -8  -2   8    5.70    0.50
  -8   2   8    5.20    0.60
  -7  -2   8   65.59    2.40
   7  -2  -8   63.89    2.30
   7   2  -8   64.99    2.30
  -7   2   8   60.49    2.50
  -6  -2   8   59.19    2.40
   6  -2  -8   59.29    2.40
   6   2  -8   59.89    2.40
  -6   2   8   62.29    2.40
  -5  -2   8    1.70    0.50
   5  -2  -8    2.30    0.60
  -5  -2   8    4.10    1.10
   5   2  -8    3.30    0.80
  -5   2   8    2.10    0.50
  -4  -2   8    4.10    1.10
  -4  -2   8    3.50    0.90
   4  -2  -8    3.50    1.00
   4  -2  -8    4.10    0.80
   4   2  -8    4.30    0.80
  -4   2   8    3.30    0.90
  -3  -2   8  961.20   28.80
  -3  -2   8  977.70   28.70
  -3  -2   8  921.31   28.70
   3  -2  -8  960.00   28.70
  -3   2   8  948.91   28.70
  -2  -2   8  154.98    5.20
  -2  -2   8  159.18    5.20
   2  -2  -8  154.58    5.20
  -2  -2   8  158.98    5.20
  -2   2   8  150.88    5.20
  -1  -2   8  326.47   10.10
   1  -2  -8  300.97   10.10
  -1  -2   8  325.57   10.10
  -1  -2   8  342.97   10.10
   1   2  -8  335.57   10.50
  -1   2   8  330.57   10.20
  -1   2   8  299.17   10.10
   0  -2   8  503.45   15.40
   0  -2  -8  523.75   15.40
   0  -2   8  518.15   15.40
   0  -2   8  496.45   15.40
   0   2   8  513.55   15.50
   0   2   8  464.85   15.40
  -1  -2  -8  888.81   27.10
   1  -2   8  919.41   27.20
   1  -2   8  892.31   27.10
   1  -2   8  892.01   27.10
   1   2   8  897.21   27.10
   1   2   8  909.31   27.30
   2  -2   8   48.70    2.20
  -2  -2  -8   48.40    2.10
   2  -2   8   48.90    2.10
   2  -2   8   46.60    2.10
   2   2   8   46.50    2.30
   2   2   8   50.79    2.20
   3  -2   8  500.15   15.00
   3  -2   8  515.45   15.30
   3  -2   8  482.45   15.10
   3   2   8  497.35   15.00
   3   2   8  440.66   15.30
   3   2   8  480.65   15.40
   4  -2   8  461.55   15.10
   4  -2   8  509.95   14.90
   4  -2   8  500.55   14.90
   4   2   8  458.35   15.10
   5  -2   8    0.70    0.30
   5  -2   8    0.80    0.50
   5   2   8    0.40    0.50
   6  -2   8   59.79    2.10
   6  -2   8   61.09    2.40
  -6  -2  -8   59.49    2.10
   6   2   8   58.79    2.40
  -7  -3   8    3.30    0.50
   7  -3  -8    3.70    0.60
   7   3  -8    3.10    0.60
  -7   3   8    4.10    0.70
  -6  -3   8   10.60    1.10
   6  -3  -8   12.00    1.00
  -6  -3   8   11.60    0.90
   6   3  -8   11.40    0.90
  -6   3   8   10.90    1.10
  -5  -3   8    0.50    0.40
  -5  -3   8    1.20    0.60
   5  -3  -8    0.50    0.40
  -5   3   8    0.70    0.50
   5   3  -8   -0.10    0.40
   4  -3  -8    1.60    0.50
  -4  -3   8    3.80    0.90
  -4  -3   8    1.20    0.60
  -4   3   8    0.20    0.50
   3  -3  -8  179.38    5.60
  -3  -3   8  176.28    5.70
  -3  -3   8  175.38    5.70
   3  -3  -8  142.79    6.20
  -3   3   8  173.48    5.70
  -2  -3   8  185.78    6.20
   2  -3  -8  188.08    6.20
  -2  -3   8  194.38    6.30
   2  -3  -8  196.38    6.20
  -2  -3   8  194.28    6.30
  -2   3   8  188.78    6.30
  -1  -3   8  490.85   14.80
   1  -3  -8  483.15   14.70
  -1  -3   8  484.55   14.80
  -1  -3   8  488.75   14.80
   1  -3  -8  445.46   14.70
  -1   3   8  495.75   14.90
   0  -3   8   57.09    2.20
   0  -3   8   51.99    2.20
   0  -3  -8   51.69    2.20
   0  -3   8   53.79    2.20
   0   3   8   53.99    2.30
   1  -3   8  979.60   29.20
  -1  -3  -8  965.70   29.10
   1  -3   8  960.80   29.20
   1   3   8  963.90   29.30
   2  -3   8  149.79    5.10
   2  -3   8  146.59    5.10
   2  -3   8  154.08    5.20
  -2  -3  -8  142.29    5.10
   2   3   8  153.78    5.30
   2   3   8  151.08    5.10
   3  -3   8  104.99    4.00
   3  -3   8  106.09    3.80
   3  -3   8  108.79    3.90
   3   3   8  106.39    4.10
   3   3   8  108.79    3.80
   4  -3   8    2.20    0.70
   4  -3   8    1.00    0.60
   4  -3   8    3.30    0.70
   4   3   8    1.90    0.60
   5  -3   8    0.40    0.50
   5  -3   8    0.10    0.30
   5   3   8    0.80    0.50
  -6  -3  -8   12.20    0.70
   6  -3   8   11.10    0.70
   6  -3   8   11.20    1.00
   6   3   8   10.80    1.00
  -7  -4   8    4.70    0.60
   7  -4  -8    4.00    0.60
  -7   4   8    4.70    0.70
   7   4  -8    3.80    0.60
  -6  -4   8  208.18    6.80
  -6  -4   8  209.68    6.70
   6  -4  -8  212.88    6.80
  -6   4   8  210.88    6.80
   6   4  -8  210.48    6.80
  -5  -4   8   82.99    3.10
  -5  -4   8   83.19    3.10
  -5  -4   8   83.59    3.10
   5  -4  -8   83.19    3.10
  -5   4   8   82.59    3.10
  -4  -4   8  184.68    5.80
  -4  -4   8  171.78    5.80
  -4  -4   8  170.78    5.70
   4  -4  -8  173.88    5.70
   4  -4  -8  170.88    5.80
  -4   4   8  170.18    5.80
  -3  -4   8  274.77    8.70
  -3  -4   8  265.27    8.60
   3  -4  -8  274.57    8.60
   3  -4  -8  268.57    8.60
  -3  -4   8  275.97    8.70
  -3   4   8  266.47    8.70
  -2  -4   8    1.20    0.50
   2  -4  -8    1.20    0.60
  -2  -4   8    0.30    0.40
  -2   4   8    2.00    0.60
  -1  -4   8    2.70    0.90
  -1  -4   8    1.10    0.40
   1  -4  -8    2.50    0.70
  -1  -4   8    0.80    0.40
   1  -4  -8    3.20    0.70
  -1   4   8    1.20    0.50
   0  -4   8  471.85   14.70
   0  -4   8  472.05   14.80
   0  -4   8  471.65   14.70
   0  -4  -8  480.55   14.70
   0   4   8  498.75   14.90
   1  -4   8  230.08    7.40
   1  -4   8  234.48    7.50
  -1  -4  -8  230.68    7.40
   1  -4   8  229.48    7.50
   1   4   8  238.28    7.70
   2  -4   8  750.92   22.80
   2  -4   8  755.52   22.80
   2  -4   8  738.43   22.70
  -2  -4  -8  752.12   22.60
   2   4   8  745.93   23.00
   3  -4   8   37.50    1.80
   3  -4   8   38.60    1.80
   3  -4   8   37.70    1.90
   3   4   8   34.40    1.90
   4  -4   8   33.20    1.90
   4  -4   8   40.20    1.70
   4  -4   8   38.50    1.70
   4   4   8   36.90    1.90
  -5  -4  -8   10.90    0.80
   5  -4   8   10.30    0.80
   5  -4   8   11.70    1.20
   5  -4   8    9.90    0.70
   5   4   8   10.80    1.00
  -6  -4  -8   43.40    1.50
   6  -4   8   34.10    1.50
  -7  -5   8   25.60    1.20
  -7  -5   8   27.30    1.20
   7  -5  -8   27.30    1.20
   7   5  -8   27.10    1.20
   6  -5  -8   17.10    1.00
  -6  -5   8   17.60    1.10
  -6  -5   8   17.60    1.10
  -6   5   8   17.90    1.20
   6   5  -8   16.10    1.00
  -5  -5   8  127.39    4.40
  -5  -5   8  129.59    4.50
   5  -5  -8  131.89    4.50
  -5  -5   8  133.09    4.40
  -5   5   8  121.79    4.40
   4  -5  -8   18.50    1.20
  -4  -5   8   19.70    1.30
  -4  -5   8   19.80    1.20
  -4  -5   8   19.70    1.30
   4  -5  -8   17.20    1.30
   3  -5  -8    1.60    0.50
   3  -5  -8    3.20    0.80
  -3  -5   8    1.70    0.50
  -3  -5   8    1.30    0.40
  -3  -5   8    1.10    0.50
  -3   5   8    1.30    0.60
   2  -5  -8  104.69    4.20
  -2  -5   8  102.19    3.70
   2  -5  -8  101.09    3.60
  -2  -5   8   99.59    3.60
  -2  -5   8   95.89    3.60
  -2   5   8  108.19    3.80
  -1  -5   8   15.80    1.20
  -1  -5   8   14.10    1.50
   1  -5  -8   14.40    1.50
   1  -5  -8   15.20    1.30
  -1  -5   8   14.60    1.20
  -1   5   8   18.50    1.20
   0  -5   8   13.50    1.10
   0  -5   8   13.40    1.10
   0  -5  -8   10.10    1.30
   0  -5   8   13.70    1.10
   0   5   8   13.10    1.10
   1  -5   8  303.17    9.50
   1  -5   8  290.27    9.50
   1  -5   8  297.97    9.40
  -1  -5  -8  305.17    9.40
   1   5   8  299.37    9.70
  -2  -5  -8   82.49    3.00
   2  -5   8   80.59    3.10
   2  -5   8   79.89    3.10
   2   5   8   81.49    3.30
   3  -5   8   17.50    1.10
   3  -5   8   15.00    1.40
   3  -5   8   16.10    1.10
   3   5   8   15.00    1.20
  -4  -5  -8   16.80    1.10
   4  -5   8   18.60    1.10
   4  -5   8   18.50    1.40
   4  -5   8   18.30    1.10
   4   5   8   15.80    1.30
  -5  -5  -8    6.00    0.70
   5  -5   8    6.40    0.60
   5  -5   8    7.60    0.60
   5  -5   8    7.60    1.00
   5   5   8    7.40    1.00
  -6  -5  -8    0.70    0.60
   6  -5   8    0.40    0.20
  -7  -6   8   46.50    1.70
  -7  -6   8   46.80    1.70
   7  -6  -8   49.20    1.70
   7   6  -8   46.20    1.70
   6  -6  -8   94.49    3.30
  -6  -6   8   94.99    3.30
  -6  -6   8   94.39    3.30
   6   6  -8   91.39    3.30
  -5  -6   8    2.50    0.70
  -5  -6   8    4.40    0.80
  -5  -6   8    3.10    0.70
   5  -6  -8    1.30    0.50
  -4  -6   8   22.90    1.30
   4  -6  -8   22.30    1.40
   4  -6  -8   21.40    1.50
  -4  -6   8   23.50    1.40
  -4  -6   8   21.90    1.30
  -3  -6   8   77.59    2.90
   3  -6  -8   76.89    2.90
   3  -6  -8   75.09    2.90
  -3  -6   8   74.79    2.90
  -3  -6   8   75.99    2.90
  -3   6   8   78.89    3.10
   2  -6  -8   89.29    3.30
  -2  -6   8   90.09    3.30
  -2  -6   8   83.59    3.70
  -2  -6   8   90.59    3.30
   2  -6  -8   90.59    3.20
  -2   6   8   92.49    3.50
   1  -6  -8   30.30    1.60
   1  -6  -8   31.10    1.50
  -1  -6   8   31.30    1.50
  -1  -6   8   30.20    1.60
  -1  -6   8   30.50    1.60
  -1   6   8   30.80    1.70
   0  -6  -8  121.69    4.30
   0  -6   8  128.69    4.30
   0  -6   8  122.99    4.30
   0  -6   8  122.89    4.30
   0   6   8  127.89    4.60
   1  -6   8   12.50    1.00
  -1  -6  -8   13.60    1.10
   1  -6   8   11.70    1.20
   1  -6   8   14.20    1.10
   1   6   8   12.30    1.20
  -2  -6  -8    1.00    0.50
   2  -6   8    0.60    0.40
   2  -6   8    0.50    0.50
   2   6   8    0.40    0.40
   3  -6   8   98.09    3.60
   3  -6   8   99.89    3.80
   3  -6   8  104.39    3.60
  -3  -6  -8  100.79    3.60
   3   6   8   95.19    3.80
   4  -6   8   77.49    2.80
   4  -6   8   76.29    3.10
  -4  -6  -8   75.69    2.80
   4  -6   8   79.69    2.80
   4   6   8   74.09    3.10
  -5  -6  -8    5.60    0.80
   5  -6   8    3.20    1.10
   5  -6   8    6.60    0.60
   5   6   8    5.10    1.00
   7  -7  -8    3.00    0.60
  -7  -7   8    4.50    0.70
   7   7  -8    3.60    0.50
  -6  -7   8   30.10    1.30
  -6  -7   8   30.90    1.40
   6  -7  -8   30.30    1.30
   6   7  -8   28.50    1.30
  -5  -7   8   17.80    1.10
   5  -7  -8   19.00    1.20
  -5  -7   8   17.70    1.10
  -5  -7   8   18.80    1.10
  -5   7   8   18.00    1.50
  -4  -7   8    1.60    0.50
  -4  -7   8    1.00    0.50
   4  -7  -8    1.20    0.40
  -4  -7   8    3.00    0.70
   4  -7  -8    1.70    0.60
   3  -7  -8  102.89    3.70
  -3  -7   8  106.19    3.70
  -3  -7   8  103.19    3.70
  -3  -7   8  103.79    3.70
   3  -7  -8  104.29    3.70
  -3   7   8  102.09    3.90
  -2  -7   8   52.39    2.20
  -2  -7   8   48.40    2.20
   2  -7  -8   51.79    2.20
   2  -7  -8   51.89    2.10
  -2  -7   8   49.60    2.10
  -2   7   8   51.79    2.40
   1  -7  -8   29.00    1.50
   1  -7  -8   25.00    1.40
  -1  -7   8   25.50    1.40
  -1  -7   8   25.80    1.40
  -1  -7   8   26.50    1.50
  -1   7   8   30.00    1.60
   0  -7   8  531.55   16.80
   0  -7   8  558.84   16.70
   0  -7  -8  540.65   16.80
   0  -7   8  553.34   16.80
   0  -7  -8  521.35   16.70
   0   7   8  577.14   17.10
  -1  -7  -8    1.00    0.40
   1  -7   8    0.40    0.50
   1  -7   8    0.80    0.50
   1  -7   8    0.90    0.40
   1   7   8    0.70    0.50
   2  -7   8   97.89    3.50
  -2  -7  -8  106.39    3.50
   2  -7   8   96.59    3.50
   2   7   8   89.39    3.70
   3  -7   8   -0.10    0.40
  -3  -7  -8    0.20    0.80
   3  -7   8   -0.40    0.30
   3   7   8   -0.10    0.40
   4  -7   8    0.40    0.40
   4  -7   8    0.00    0.30
   4  -7   8    1.20    0.90
   4   7   8    0.00    0.50
   5  -7   8   13.30    0.70
   5   7   8   11.40    1.20
  -6  -8   8  151.58    4.80
   6  -8  -8  149.49    4.80
   6   8  -8  149.99    4.80
  -5  -8   8   20.10    1.10
   5  -8  -8   19.10    1.10
  -5  -8   8   20.10    1.10
  -5  -8   8   19.80    1.10
  -5   8   8   19.10    1.50
  -4  -8   8  301.57    9.30
  -4  -8   8  301.27    9.30
   4  -8  -8  291.37    9.30
  -4  -8   8  303.97    9.30
  -4   8   8  277.07    9.50
   3  -8  -8  161.78    5.30
  -3  -8   8  166.88    5.40
   3  -8  -8  160.98    5.40
  -3  -8   8  159.18    5.40
  -3  -8   8  167.58    5.40
  -3   8   8  146.89    5.60
  -2  -8   8   91.29    3.50
  -2  -8   8   90.99    3.40
   2  -8  -8   95.09    3.50
  -2  -8   8   99.19    3.40
   2  -8  -8   95.19    3.40
  -2  -8   8   96.69    3.40
   1  -8  -8   18.20    1.30
  -1  -8   8   17.60    1.10
  -1  -8   8   17.30    1.20
  -1  -8   8   18.50    1.20
   1  -8  -8   17.70    1.10
  -1   8   8   18.00    1.30
   0  -8   8 1012.70   29.90
   0  -8   8  992.70   29.90
   0  -8  -8  995.40   29.80
   0  -8  -8  994.00   29.80
   0  -8   8 1003.70   29.80
   0   8   8  942.01   30.10
   1  -8   8  194.68    6.30
   1  -8   8  193.18    6.20
  -1  -8  -8  195.38    6.40
   1  -8   8  192.18    6.30
   1   8   8  186.18    6.70
  -2  -8  -8  127.59    4.30
   2  -8   8  127.69    4.40
   2  -8   8  133.59    4.40
   2   8   8  117.89    4.70
  -3  -8  -8  202.08    6.30
   3  -8   8  198.78    6.30
   3  -8   8  195.28    6.30
   3   8   8  187.38    6.60
   4  -8   8   53.39    2.00
   4  -8   8   54.19    2.10
   4   8   8   57.89    2.40
   5  -8   8   49.70    1.80
  -6  -9   8   10.70    0.70
   6  -9  -8   12.00    0.90
   6   9  -8   10.40    0.70
  -5  -9   8   36.70    1.50
   5  -9  -8   37.00    1.60
  -5  -9   8   35.80    1.50
  -5  -9   8   36.30    1.50
  -5   9   8   36.70    1.90
  -4  -9   8   34.50    1.50
  -4  -9   8   35.90    1.60
   4  -9  -8   34.20    1.60
  -4  -9   8   34.20    1.60
  -4   9   8   34.00    1.80
  -3  -9   8   91.99    3.30
   3  -9  -8   92.79    3.30
  -3  -9   8   91.09    3.30
   3  -9  -8   94.29    3.50
  -3  -9   8   90.89    3.30
  -3   9   8   86.49    3.50
  -2  -9   8  280.17    8.90
   2  -9  -8  286.17    8.90
   2  -9  -8  283.97    8.90
  -2  -9   8  285.17    8.80
  -2  -9   8  283.37    8.90
  -2  -9   8  284.87    9.00
  -2   9   8  258.77    9.10
  -1  -9   8   42.20    1.80
  -1  -9   8   38.20    1.80
  -1  -9   8   42.50    1.80
   1  -9  -8   39.20    1.80
  -1  -9   8   42.40    1.90
   1  -9  -8   41.20    1.80
  -1   9   8   36.30    2.00
   0  -9  -8    1.40    0.70
   0  -9   8    0.50    0.40
   0  -9   8    1.60    0.40
   0  -9   8    1.00    0.40
   0  -9  -8    0.70    0.40
   0   9   8    1.30    0.50
   1  -9   8   16.10    1.10
  -1  -9  -8   14.20    1.00
   1  -9   8   15.60    1.00
   1  -9   8   15.50    1.20
   1   9   8   13.10    1.20
  -2  -9  -8   50.09    2.30
   2  -9   8   51.09    2.40
   2   9   8   48.60    2.30
  -3  -9  -8    0.80    0.40
   3  -9   8    0.60    0.40
   3  -9   8    0.80    0.30
   3   9   8    1.00    0.50
   4  -9   8    0.90    0.30
   4  -9   8    0.40    0.40
   4   9   8    1.10    0.60
   6 -10  -8    5.70    0.60
  -6 -10   8    5.80    0.50
   6  10  -8    6.50    0.50
   5 -10  -8    3.70    0.50
  -5 -10   8    3.30    0.60
  -5 -10   8    3.60    0.50
  -5  10   8    6.00    1.10
  -4 -10   8   65.49    2.40
  -4 -10   8   63.69    2.30
  -4 -10   8   66.29    2.30
   4 -10  -8   62.39    2.40
  -4  10   8   52.79    2.90
  -3 -10   8   84.19    3.00
  -3 -10   8   81.39    3.00
  -3 -10   8   84.09    3.10
   3 -10  -8   84.79    3.10
   3 -10  -8   84.99    3.00
  -3  10   8   82.79    3.30
   2 -10  -8    4.90    0.70
  -2 -10   8    4.20    0.70
  -2 -10   8    3.20    0.80
   2 -10  -8    5.50    0.70
  -2 -10   8    3.90    0.70
  -2  10   8    3.50    0.90
   1 -10  -8   18.10    1.10
  -1 -10   8   20.60    1.20
  -1 -10   8   20.50    1.20
  -1 -10   8   20.00    1.20
   1 -10  -8   22.20    1.20
  -1  10   8   16.00    1.30
   0 -10   8   10.00    0.90
   0 -10   8   11.20    0.90
   0 -10   8   14.30    1.00
   0 -10  -8   11.20    1.10
   0 -10  -8   12.70    0.90
   0  10   8   12.10    1.10
  -1 -10  -8   14.70    1.00
   1 -10   8   15.00    1.00
   1 -10   8   14.30    1.00
   1 -10   8   12.70    1.20
   1  10   8   14.20    1.20
   2 -10   8    9.10    0.80
  -2 -10  -8    8.20    0.80
   2 -10   8    9.60    0.80
   2  10   8    9.40    1.00
   3 -10   8  156.88    5.00
   3 -10   8  154.58    5.00
  -3 -10  -8  154.38    5.00
   3  10   8  163.88    5.40
   4 -10   8   29.90    1.20
   5 -11  -8  139.89    4.30
  -5 -11   8  125.09    4.20
  -5 -11   8  126.19    4.10
  -4 -11   8   87.89    3.00
   4 -11  -8   88.19    3.00
  -4 -11   8   86.09    3.00
  -4  11   8   86.89    3.30
  -3 -11   8   11.20    0.80
  -3 -11   8   11.40    0.80
   3 -11  -8   10.70    0.80
   3 -11  -8   11.90    0.90
  -3  11   8   12.60    1.10
  -2 -11   8    0.30    0.40
   2 -11  -8    0.50    0.40
  -2 -11   8    0.30    0.30
   2 -11  -8    1.40    0.40
  -2 -11   8    0.80    0.50
  -2  11   8    1.00    0.50
   1 -11  -8   28.10    1.40
   1 -11  -8   28.20    1.40
  -1 -11   8   30.30    1.40
  -1 -11   8   26.30    1.40
  -1 -11   8   28.50    1.40
  -1  11   8   28.60    1.60
   0 -11   8   38.50    1.70
   0 -11   8   39.60    1.60
   0 -11  -8   39.00    1.70
   0 -11  -8   37.90    1.70
   0 -11   8   36.50    1.60
   0  11   8   38.90    2.00
  -1 -11  -8   51.89    2.00
   1 -11   8   51.39    2.00
   1 -11   8   49.90    2.00
   1  11   8   52.59    2.30
   2 -11   8   37.20    1.50
   2 -11   8   34.70    1.50
  -2 -11  -8   36.40    1.50
   2  11   8   37.60    1.80
  -3 -11  -8    0.70    0.40
   3 -11   8   -0.40    0.30
   3 -11   8    0.00    0.50
   3  11   8    0.70    0.70
  -4 -12   8   73.69    2.50
  -4 -12   8   74.59    2.50
   4 -12  -8   74.39    2.60
   3 -12  -8   54.79    2.10
  -3 -12   8   55.19    2.00
  -3 -12   8   58.69    2.10
   3 -12  -8   53.49    2.00
  -3  12   8   57.99    2.30
   2 -12  -8   42.90    1.70
   2 -12  -8   42.90    1.70
  -2 -12   8   44.00    1.70
  -2 -12   8   43.20    1.70
  -2  12   8   44.30    2.00
   1 -12  -8   18.80    1.00
   1 -12  -8   18.70    1.00
  -1 -12   8   18.70    1.00
  -1 -12   8   17.30    1.00
  -1  12   8   18.00    1.30
   0 -12  -8  303.77    9.40
   0 -12  -8  301.07    9.50
   0 -12   8  304.17    9.40
   0 -12   8  310.77    9.40
   0  12   8  301.27    9.90
  -1 -12  -8  114.49    3.80
   1 -12   8  114.29    3.70
   1  12   8  112.79    4.00
  -2 -12  -8    1.20    0.30
   2 -12   8    1.30    0.50
   2  12   8    2.60    1.00
   3 -13  -8   10.60    0.70
  -3 -13   8   11.80    0.70
  -3 -13   8   10.80    0.60
   2 -13  -8  136.19    4.50
  -2 -13   8  133.79    4.40
   2 -13  -8  148.59    4.70
  -2 -13   8  135.39    4.50
  -2  13   8  145.29    4.80
   1 -13  -8  102.89    3.40
  -1 -13   8  100.99    3.30
  -1 -13   8  101.09    3.30
   1 -13  -8   94.39    3.30
  -1  13   8  104.29    3.60
   0 -13  -8    0.80    0.60
   0 -13  -8    2.00    0.50
   0 -13   8    1.60    0.40
   0 -13   8    2.70    0.60
  -1 -13  -8   51.49    1.80
   1  13   8   44.70    2.10
  -2 -13  -8  161.78    5.00
   2 -14  -8   75.89    2.50
  -2 -14   8   74.59    2.40
  -1 -14   8   48.40    1.70
   1 -14  -8   46.10    1.70
   1 -14  -8   48.50    1.70
   0 -14  -8  126.49    4.00
  -7   0   9    0.40    0.30
   7   0  -9    0.20    0.30
  -6   0   9    0.00    0.30
   6   0  -9   -0.40    0.40
   5   0  -9    0.60    0.60
  -5   0   9   -0.30    0.40
   5   0  -9   -0.20    0.40
  -4   0   9    0.70    0.50
   4   0  -9    0.20    0.50
  -3   0   9    2.60    0.90
  -2   0   9   -0.40    0.50
   2   0  -9   -0.70    0.60
  -1   0   9   -0.70    0.50
  -1   0   9    0.60    0.80
   0   0   9    1.00    0.60
   0   0   9   -0.90    0.70
   0   0   9   -0.30    0.50
  -1   0  -9   -0.50    0.50
   1   0   9   -0.60    0.60
   1   0   9    0.00    0.50
   1   0   9    0.90    0.60
  -2   0  -9   -0.30    0.60
   2   0   9    0.60    0.50
   2   0   9    0.30    0.50
   2   0   9    0.60    0.50
   3   0   9    0.20    0.40
   3   0   9    0.10    0.50
   3   0   9   -0.30    0.50
   4   0   9   -0.60    0.60
   4   0   9    1.30    0.50
   4   0   9    0.10    0.50
   5   0   9   -0.50    0.40
  -6   0  -9    1.40    0.40
   7  -1  -9    8.90    0.70
  -7  -1   9    8.60    0.70
  -7   1   9    8.00    0.80
   7   1  -9    8.20    0.70
   6  -1  -9   16.60    1.00
  -6  -1   9   16.10    1.00
   6   1  -9   15.00    1.00
  -6   1   9   15.80    1.00
  -5  -1   9  189.98    6.30
   5  -1  -9  186.88    6.30
   5   1  -9  193.78    6.40
  -5   1   9  191.08    6.30
   4  -1  -9    6.00    0.90
  -4  -1   9    4.70    0.90
   4   1  -9    4.80    0.90
  -4   1   9    6.70    0.90
  -3  -1   9  109.69    4.30
   3  -1  -9  119.69    4.20
  -3  -1   9  121.39    4.20
  -3   1   9  123.29    4.20
   3   1  -9  123.19    4.20
  -2  -1   9   79.69    3.10
  -2  -1   9   80.89    3.10
   2  -1  -9   78.69    3.00
   2   1  -9   78.39    3.00
  -2   1   9   81.39    3.00
  -1  -1   9  127.79    4.30
  -1  -1   9  122.39    4.30
  -1   1   9  120.09    4.30
   0  -1   9  322.27   10.10
   0  -1   9  330.17   10.10
   0   1   9  308.87   10.10
   0   1   9  306.67   10.10
   0   1   9  335.57   10.20
  -1  -1  -9   41.40    1.80
   1  -1   9   40.30    1.90
   1  -1   9   40.30    1.90
   1  -1   9   41.70    2.00
   1   1   9   41.30    1.90
   1   1   9   35.70    2.00
   1   1   9   39.90    2.00
  -2  -1  -9   27.50    1.60
   2  -1   9   28.90    1.70
   2  -1   9   28.80    1.50
   2  -1   9   33.40    1.60
   2   1   9   27.80    1.60
   2   1   9   27.10    1.60
   2   1   9   29.70    1.60
   3  -1   9   93.89    3.30
   3  -1   9   94.49    3.30
   3  -1   9   85.29    3.50
   3   1   9   88.39    3.20
   3   1   9   89.19    3.30
   3   1   9   84.79    3.50
   4  -1   9   42.20    1.80
   4  -1   9   40.60    2.00
   4   1   9   41.80    2.10
   4   1   9   42.10    1.90
   5  -1   9   26.60    1.20
   5  -1   9   25.70    1.50
   5   1   9   25.90    1.40
  -6  -1  -9    1.00    0.30
  -6   1  -9    0.50    0.30
   7  -2  -9   10.90    0.80
  -7  -2   9   11.20    0.70
  -7   2   9   11.70    0.80
   7   2  -9   10.80    0.70
   6  -2  -9   28.10    1.40
  -6  -2   9   27.90    1.40
  -6   2   9   28.30    1.40
   6   2  -9   27.90    1.40
   5  -2  -9  260.87    8.40
  -5  -2   9  263.27    8.40
  -5   2   9  262.27    8.40
   5   2  -9  264.37    8.40
   4  -2  -9   25.80    1.40
  -4  -2   9   23.40    1.50
  -4  -2   9   25.80    1.40
   4  -2  -9   23.40    1.40
  -4   2   9   23.40    1.40
   4   2  -9   24.80    1.40
  -3  -2   9  162.68    5.40
   3  -2  -9  163.88    5.40
  -3  -2   9  165.68    5.50
   3  -2  -9  164.58    5.40
  -3  -2   9  156.98    5.40
  -3   2   9  163.28    5.50
   3   2  -9  162.28    5.40
  -2  -2   9   20.30    1.30
  -2  -2   9   21.80    1.30
  -2  -2   9   18.70    1.50
  -2   2   9   22.20    1.50
   2   2  -9   21.20    1.40
   1  -2  -9  299.77    9.50
   1  -2  -9  308.97    9.50
  -1  -2   9  312.07    9.60
  -1  -2   9  291.67   10.00
  -1   2   9  309.67    9.60
  -1   2   9  287.27    9.50
   0  -2  -9   10.40    1.00
   0  -2   9    9.70    1.00
   0  -2   9    9.10    1.30
   0   2   9   10.00    1.40
   0   2   9   11.00    1.10
  -1  -2  -9  555.44   16.60
   1  -2   9  536.75   16.60
   1  -2   9  552.34   16.60
   1   2   9  566.34   16.80
   1   2   9  498.65   16.50
   2  -2   9   64.59    2.60
   2  -2   9   64.89    3.10
  -2  -2  -9   66.19    2.60
   2  -2   9   63.69    2.60
   2   2   9   64.29    2.60
   3  -2   9  271.97    8.40
   3  -2   9  252.37    8.60
   3  -2   9  271.47    8.50
   3   2   9  249.88    8.70
   3   2   9  273.47    8.40
   4  -2   9    2.40    0.60
   4  -2   9    2.40    0.60
   4  -2   9    1.90    0.60
   4   2   9    1.00    0.60
   5  -2   9   20.60    1.10
   5  -2   9   23.00    1.40
   5   2   9   22.20    1.30
   7  -3  -9    2.70    0.50
  -7  -3   9    1.50    0.50
   7   3  -9    1.80    0.50
  -7   3   9    3.30    0.70
  -6  -3   9  117.59    4.10
   6  -3  -9  119.39    4.10
   6   3  -9  123.79    4.10
  -6   3   9  124.09    4.10
  -5  -3   9  469.65   14.50
   5  -3  -9  467.75   14.60
  -5  -3   9  460.95   14.60
  -5   3   9  483.65   14.60
   5   3  -9  484.55   14.60
  -4  -3   9   78.69    3.10
   4  -3  -9   79.79    3.00
  -4  -3   9   81.29    3.00
  -4  -3   9   80.69    3.00
   4  -3  -9   79.99    3.00
  -4   3   9   80.09    3.00
   4   3  -9   80.49    3.00
   3  -3  -9  425.56   13.40
  -3  -3   9  431.46   13.40
  -3  -3   9  439.46   13.40
  -3  -3   9  425.76   13.40
   3  -3  -9  430.76   13.30
   3   3  -9  442.26   13.40
  -3   3   9  427.86   13.40
  -2  -3   9    8.00    0.90
  -2  -3   9    6.80    0.90
   2  -3  -9    5.50    1.00
  -2  -3   9    7.20    1.00
   2  -3  -9    6.00    0.80
   2   3  -9    6.00    1.00
  -1  -3   9  483.85   14.70
   1  -3  -9  480.25   14.70
  -1  -3   9  478.25   14.80
   1  -3  -9  451.35   14.70
  -1  -3   9  475.35   14.80
  -1   3   9  504.35   14.90
   0  -3   9   10.00    1.00
   0  -3   9   10.40    1.00
   0  -3  -9   10.70    1.00
   0   3   9    9.20    1.00
   1  -3   9 1097.79   34.00
  -1  -3  -9 1142.89   33.90
   1  -3   9 1114.59   34.00
   1   3   9 1168.08   34.20
   2  -3   9  574.44   17.60
  -2  -3  -9  579.44   17.50
   2  -3   9  593.14   17.70
   2  -3   9  573.44   17.80
   2   3   9  567.24   17.50
   2   3   9  562.94   17.90
   3  -3   9  120.29    4.00
   3  -3   9  109.79    4.20
   3  -3   9  115.79    4.00
   3   3   9  107.29    4.30
   4  -3   9  385.76   12.20
   4  -3   9  397.36   12.00
   4  -3   9  392.86   12.00
   4   3   9  374.26   12.30
   5  -3   9  176.08    5.50
  -5  -3  -9  169.48    5.50
   5  -3   9  181.58    5.80
   5   3   9  171.48    5.80
  -7  -4   9   17.00    0.90
   7  -4  -9   19.20    1.00
   7   4  -9   19.20    0.90
   6  -4  -9   44.70    1.80
  -6  -4   9   44.10    1.80
  -6  -4   9   42.90    1.80
  -6   4   9   43.00    1.80
   6   4  -9   44.80    1.80
   5  -4  -9   14.30    1.00
  -5  -4   9   15.90    1.20
  -5  -4   9   15.50    1.10
   5   4  -9   15.60    1.10
  -4  -4   9   12.60    1.10
  -4  -4   9   12.60    1.00
   4  -4  -9   12.60    1.00
   4  -4  -9   13.10    1.10
  -4  -4   9   12.50    1.00
  -4   4   9   13.30    1.40
  -3  -4   9   34.40    1.70
  -3  -4   9   35.30    1.70
  -3  -4   9   39.70    1.80
   3  -4  -9   36.90    1.70
   3  -4  -9   36.80    1.70
  -2  -4   9    4.40    0.80
  -2  -4   9    5.40    0.80
   2  -4  -9    5.70    0.80
  -2  -4   9    5.30    0.90
   2  -4  -9    3.70    0.70
  -2   4   9    4.80    1.00
   1  -4  -9    3.60    1.10
  -1  -4   9    3.90    0.80
  -1  -4   9    4.30    0.90
   1  -4  -9    4.10    0.80
  -1  -4   9    3.30    0.80
  -1   4   9    2.80    0.90
   0  -4   9   23.60    1.40
   0  -4   9   26.30    1.50
   0  -4   9   24.90    1.40
   0  -4  -9   24.70    1.40
   0   4   9   26.60    1.50
   1  -4   9   55.39    2.30
  -1  -4  -9   56.69    2.30
   1  -4   9   57.09    2.40
   1   4   9   58.99    2.50
   2  -4   9    0.60    1.10
   2  -4   9    2.50    0.80
  -2  -4  -9    3.70    0.60
   2  -4   9    3.50    0.80
   2   4   9    3.50    0.80
   3  -4   9  100.89    3.90
   3  -4   9  112.09    3.80
   3  -4   9  110.09    3.80
   3   4   9  102.99    4.00
   4  -4   9    0.60    0.30
   4  -4   9    1.20    0.30
   4  -4   9    1.70    0.70
   4   4   9    1.40    0.60
   5  -4   9   17.60    0.90
  -5  -4  -9   14.60    1.00
   5  -4   9   15.00    1.30
   5   4   9   16.60    1.10
  -7  -5   9    4.30    0.50
   7  -5  -9    4.70    0.50
   7   5  -9    3.90    0.50
   6  -5  -9  202.18    6.50
  -6  -5   9  205.48    6.50
  -6  -5   9  200.28    6.40
   6   5  -9  201.68    6.50
   5  -5  -9  218.98    7.30
  -5  -5   9  224.08    7.10
   5   5  -9  219.38    7.30
   4  -5  -9   22.90    1.30
  -4  -5   9   22.70    1.30
  -4  -5   9   21.00    1.30
  -4  -5   9   20.70    1.30
   4  -5  -9   22.40    1.30
   3  -5  -9  232.48    7.70
   3  -5  -9  241.68    7.60
  -3  -5   9  246.08    7.70
  -3  -5   9  238.88    7.70
  -3  -5   9  242.88    7.70
  -3   5   9  222.98    7.70
   2  -5  -9  211.58    6.90
   2  -5  -9  206.88    6.80
  -2  -5   9  208.58    6.90
  -2  -5   9  213.88    6.90
  -2  -5   9  204.98    6.90
  -2   5   9  221.28    7.00
   1  -5  -9   25.60    1.40
  -1  -5   9   24.10    1.40
  -1  -5   9   23.50    1.40
   1  -5  -9   20.80    1.50
  -1  -5   9   25.40    1.30
  -1   5   9   24.40    1.50
   0  -5   9  717.23   22.30
   0  -5   9  712.93   22.30
   0  -5  -9  731.23   22.20
   0  -5   9  741.03   22.20
   0   5   9  763.52   22.50
   1  -5   9   15.80    1.10
  -1  -5  -9   16.40    1.10
   1  -5   9   15.00    1.10
   1   5   9   15.30    1.20
  -2  -5  -9  105.39    3.70
   2  -5   9  108.39    3.80
   2  -5   9  108.49    3.80
   2   5   9   99.49    4.10
   3  -5   9   31.90    1.50
   3  -5   9   33.20    1.60
   3  -5   9   29.60    1.90
   3   5   9   31.30    1.70
   4  -5   9   87.39    3.10
  -4  -5  -9   84.29    3.00
   4  -5   9   88.99    3.10
   4  -5   9   88.69    3.30
   4   5   9   86.09    3.30
   5  -5   9   35.20    1.40
   5   5   9   35.60    1.70
  -7  -6   9   20.70    0.90
   7  -6  -9   21.80    1.00
   7   6  -9   21.80    0.90
  -6  -6   9   14.40    0.90
  -6  -6   9   14.40    0.90
   6  -6  -9   14.90    0.90
   6   6  -9   14.90    0.90
  -5  -6   9    6.50    0.80
  -5  -6   9    8.80    0.80
   5  -6  -9    8.50    0.80
  -5  -6   9    8.60    0.80
   5   6  -9    9.00    0.80
   4  -6  -9   31.80    1.60
  -4  -6   9   32.30    1.60
   4  -6  -9   30.20    1.50
  -4  -6   9   30.40    1.50
  -4  -6   9   31.70    1.50
  -4   6   9   30.40    1.80
   3  -6  -9    1.60    0.50
  -3  -6   9    1.90    0.50
  -3  -6   9    1.30    0.40
   3  -6  -9    1.40    0.40
  -3  -6   9    2.60    0.70
  -3   6   9    0.90    0.60
  -2  -6   9   36.00    1.80
  -2  -6   9   37.20    1.70
  -2  -6   9   37.10    1.70
   2  -6  -9   36.40    1.70
   2  -6  -9   37.50    1.70
  -2   6   9   34.90    1.90
  -1  -6   9  122.69    4.30
  -1  -6   9  122.19    4.20
  -1  -6   9  123.19    4.30
   1  -6  -9  122.39    4.30
   1  -6  -9  121.89    4.20
  -1   6   9  120.99    4.90
   0  -6   9    1.30    0.50
   0  -6   9    1.60    0.50
   0  -6   9    1.80    0.70
   0  -6  -9    1.60    0.40
   0   6   9    2.50    0.80
   1  -6   9  117.09    4.10
  -1  -6  -9  120.29    4.10
   1  -6   9  119.09    4.10
   1   6   9  108.19    4.20
   2  -6   9    0.30    0.30
  -2  -6  -9    0.20    0.40
   2   6   9    0.10    0.50
   3  -6   9   10.10    1.20
   3  -6   9    9.60    0.80
   3   6   9   10.80    1.10
   4  -6   9   15.40    0.90
   4  -6   9   15.70    0.90
   4   6   9   15.90    1.20
   5  -6   9    5.90    0.60
  -6  -7   9   76.99    2.70
   6  -7  -9   75.49    2.70
  -6  -7   9   79.09    2.70
   6   7  -9   79.59    2.70
  -5  -7   9  120.09    4.10
  -5  -7   9  123.49    4.10
  -5  -7   9  125.79    4.10
   5  -7  -9  120.39    4.10
   5   7  -9  120.09    4.10
   4  -7  -9   34.60    1.60
  -4  -7   9   34.60    1.60
  -4  -7   9   37.10    2.20
   4  -7  -9   32.00    1.60
  -4  -7   9   35.60    1.60
  -4   7   9   28.60    1.80
   3  -7  -9  245.08    7.80
  -3  -7   9  244.48    7.80
  -3  -7   9  246.48    7.80
  -3  -7   9  248.08    7.80
   3  -7  -9  242.78    7.70
  -3   7   9  231.48    8.00
  -2  -7   9  741.43   22.20
  -2  -7   9  730.43   22.10
   2  -7  -9  735.93   22.10
  -2  -7   9  734.63   22.10
   2  -7  -9  748.83   22.10
  -2   7   9  680.73   22.30
  -1  -7   9    0.70    0.50
  -1  -7   9    1.50    0.40
  -1  -7   9    2.50    0.70
   1  -7  -9    1.60    0.50
   1  -7  -9    3.10    1.00
  -1   7   9    2.50    0.80
   0  -7  -9   95.09    3.40
   0  -7   9   95.69    3.40
   0  -7   9   90.29    3.40
   0  -7   9   94.49    3.30
   0   7   9   90.19    3.60
   1  -7   9  472.65   14.50
  -1  -7  -9  491.05   14.60
   1  -7   9  483.45   14.50
   1   7   9  434.46   14.70
   2  -7   9  276.67    8.70
  -2  -7  -9  285.77    8.70
   2  -7   9  280.07    8.70
   2   7   9  256.97    9.00
  -3  -7  -9   43.60    2.10
   3  -7   9   40.10    1.70
   3  -7   9   42.00    1.80
   3   7   9   40.50    2.00
   4  -7   9  277.37    8.70
   4  -7   9  281.57    8.70
   4   7   9  280.17    8.90
   5  -7   9  100.99    3.20
   6  -8  -9    4.00    0.70
  -6  -8   9    3.10    0.60
  -6  -8   9    3.20    0.50
   6   8  -9    3.50    0.50
  -5  -8   9    1.00    0.30
  -5  -8   9    1.00    0.30
   5  -8  -9    0.30    0.30
  -5  -8   9    1.00    0.30
   5   8  -9    1.70    0.50
   4  -8  -9  218.08    6.80
   4  -8  -9  211.68    6.90
  -4  -8   9  210.28    6.90
  -4  -8   9  214.48    6.80
  -4  -8   9  209.28    6.80
  -4   8   9  214.88    7.00
  -3  -8   9    7.60    0.80
  -3  -8   9    8.60    0.80
   3  -8  -9    7.60    0.90
   3  -8  -9    7.70    0.80
  -3  -8   9    8.50    0.80
  -3   8   9    6.80    1.00
   2  -8  -9    0.90    0.40
  -2  -8   9    1.10    0.40
   2  -8  -9    0.20    0.50
  -2  -8   9    0.80    0.30
  -2   8   9    0.20    0.50
  -1  -8   9   25.20    1.30
  -1  -8   9   22.20    1.30
   1  -8  -9   22.00    1.30
  -1  -8   9   24.10    1.30
   1  -8  -9   23.20    1.40
  -1   8   9   20.20    1.40
   0  -8   9  222.28    6.90
   0  -8   9  220.78    7.00
   0  -8  -9  218.58    7.00
   0  -8   9  217.78    7.00
   0   8   9  199.58    7.20
   1  -8   9   13.30    1.00
  -1  -8  -9   12.80    1.00
   1  -8   9   13.50    1.00
   1   8   9   12.80    1.10
   2  -8   9   56.39    2.20
   2  -8   9   53.49    2.20
  -2  -8  -9   57.29    2.20
   2   8   9   52.69    2.40
   3  -8   9  160.18    5.20
  -3  -8  -9  152.08    5.10
   3  -8   9  160.28    5.10
   3   8   9  156.78    5.60
   4  -8   9   29.80    1.20
   4  -8   9   31.30    1.20
   4   8   9   30.00    1.50
   6   9  -9  222.58    6.80
  -5  -9   9   42.30    1.60
  -5  -9   9   41.70    1.60
  -5  -9   9   41.40    1.60
   5  -9  -9   42.30    1.70
   5   9  -9   41.50    1.60
  -4  -9   9  225.98    7.20
  -4  -9   9  227.78    7.30
   4  -9  -9  226.48    7.30
  -4  -9   9  233.58    7.20
  -4   9   9  230.48    7.50
  -3  -9   9    0.50    0.40
  -3  -9   9    0.00    0.30
   3  -9  -9    0.20    0.40
   3  -9  -9    2.30    0.60
  -3  -9   9    0.80    0.40
  -3   9   9    1.20    0.60
  -2  -9   9   43.30    1.90
   2  -9  -9   44.40    2.00
  -2  -9   9   42.70    1.80
   2  -9  -9   44.00    2.30
  -2  -9   9   43.10    1.90
  -2   9   9   39.80    2.00
  -1  -9   9   40.50    1.70
   1  -9  -9   40.60    1.80
  -1  -9   9   41.10    1.80
  -1  -9   9   40.40    1.70
   1  -9  -9   39.60    2.40
  -1   9   9   37.60    2.00
   0  -9   9   57.69    2.30
   0  -9  -9   61.59    2.40
   0  -9   9   59.69    2.30
   0  -9   9   65.09    2.50
   0   9   9   54.29    2.60
   1  -9   9  154.48    5.10
  -1  -9  -9  157.08    5.20
   1  -9   9  156.28    5.10
   1   9   9  152.88    5.40
  -2  -9  -9   48.10    1.90
   2  -9   9   47.60    1.90
   2  -9   9   50.09    1.90
   2   9   9   48.70    2.20
   3  -9   9    1.80    0.60
   3  -9   9    0.70    0.30
   3   9   9    0.60    0.60
   4  -9   9  221.58    6.80
  -5 -10   9  242.48    7.60
   5 -10  -9  241.78    7.60
   5  10  -9  249.88    7.60
   4 -10  -9   96.79    3.30
  -4 -10   9   90.99    3.30
  -4 -10   9   96.79    3.30
  -4 -10   9   96.19    3.20
  -4  10   9  100.09    3.50
  -3 -10   9  247.58    7.70
   3 -10  -9  246.98    7.60
  -3 -10   9  247.78    7.60
  -3 -10   9  246.78    7.70
   3 -10  -9  241.08    7.70
  -3  10   9  231.88    8.00
  -2 -10   9    0.10    0.30
   2 -10  -9    0.00    0.30
  -2 -10   9    0.20    0.40
   2 -10  -9   -0.10    0.40
  -2 -10   9    0.50    0.40
  -2  10   9    0.30    0.50
  -1 -10   9   45.60    1.80
   1 -10  -9   43.30    1.80
   1 -10  -9   43.80    1.80
  -1 -10   9   44.30    1.80
  -1 -10   9   44.70    1.80
  -1  10   9   42.40    2.10
   0 -10   9   62.89    2.30
   0 -10   9   62.59    2.40
   0 -10   9   63.39    2.40
   0 -10  -9   61.29    2.40
   0  10   9   63.49    2.70
  -1 -10  -9   30.20    1.40
   1 -10   9   32.90    1.40
   1 -10   9   32.50    1.40
   1  10   9   31.10    1.60
  -2 -10  -9   83.69    2.90
   2 -10   9   80.59    2.90
   2 -10   9   83.59    2.90
   2  10   9   87.79    3.20
   3 -10   9   91.19    3.00
   3 -10   9   92.99    3.10
   3  10   9   94.29    3.40
  -4 -11   9   84.49    2.90
  -4 -11   9   90.19    2.90
   3 -11  -9   40.40    1.60
  -3 -11   9   41.60    1.60
  -3 -11   9   40.30    1.60
   3 -11  -9   41.20    1.60
  -3  11   9   42.50    1.90
   2 -11  -9  156.88    5.10
  -2 -11   9  159.28    5.10
   2 -11  -9  156.98    5.10
  -2 -11   9  152.98    5.00
  -2 -11   9  160.28    5.10
  -2  11   9  157.98    5.40
   1 -11  -9    2.30    0.70
   1 -11  -9    1.70    0.50
  -1 -11   9    3.20    0.70
  -1 -11   9    2.90    0.50
  -1 -11   9    1.90    0.50
  -1  11   9    1.80    0.60
   0 -11   9    5.00    0.70
   0 -11  -9    5.70    0.60
   0 -11   9    5.50    0.60
   0 -11   9    4.70    0.70
   0  11   9    6.10    0.90
   1 -11   9  157.38    5.00
  -1 -11  -9  153.68    5.10
   1 -11   9  154.98    5.00
   1  11   9  160.78    5.30
   2 -11   9    4.10    0.60
  -2 -11  -9    2.80    0.60
   2 -11   9    3.40    0.60
   2  11   9    4.60    0.90
   3 -12  -9   30.60    1.30
  -3 -12   9   30.70    1.20
  -3 -12   9   33.50    1.30
   2 -12  -9    2.10    0.50
   2 -12  -9    2.20    0.60
  -2 -12   9    1.60    0.40
  -2 -12   9    2.50    0.50
  -2  12   9    3.20    0.80
   1 -12  -9    1.60    0.70
   1 -12  -9    1.80    0.50
  -1 -12   9    1.20    0.30
  -1 -12   9    1.50    0.30
  -1  12   9    1.10    0.50
   0 -12   9   10.80    0.70
   0 -12  -9   10.10    0.70
   0 -12   9    9.70    0.80
   0  12   9   11.40    1.00
   1 -12   9   29.60    1.20
  -1 -12  -9   32.20    1.30
   1  12   9   32.90    1.60
  -2 -12  -9   47.60    1.70
  -2 -13   9  146.49    4.60
   2 -13  -9  149.59    4.60
  -2 -13   9  147.49    4.60
   2 -13  -9  146.29    4.60
   1 -13  -9    0.20    0.20
  -1 -13   9    0.20    0.30
  -1 -13   9   -0.20    0.30
   0 -13  -9   22.60    1.00
  -7   0  10    4.70    0.60
  -6   0  10  119.09    3.90
   6   0 -10  114.39    3.90
   5   0 -10    7.10    0.90
   5   0 -10    6.10    0.80
   4   0 -10   12.60    1.00
  -4   0  10   13.50    1.00
   3   0 -10  205.08    6.60
  -3   0  10  199.38    6.60
   2   0 -10  447.46   13.70
  -2   0  10  443.46   13.80
  -1   0  10  173.28    5.60
  -1   0  10  164.08    5.60
   0   0  10  203.48    6.60
   0   0  10  201.18    6.60
  -1   0 -10  451.75   13.70
   1   0  10  445.56   13.70
   1   0  10  428.36   13.90
   1   0  10  449.36   13.70
  -2   0 -10    2.00    0.70
   2   0  10    1.30    0.60
   2   0  10    1.30    0.50
   2   0  10    0.60    0.50
   3   0  10   17.70    1.30
   3   0  10   17.60    1.30
   3   0  10   16.20    1.10
   4   0  10    2.40    0.80
   4   0  10    3.50    0.80
  -7  -1  10    0.30    0.40
   7  -1 -10    0.40    0.30
  -7   1  10    0.00    0.30
   7   1 -10   -0.30    0.30
  -6  -1  10    5.00    0.70
   6  -1 -10    5.10    0.70
   6   1 -10    6.00    0.70
  -6   1  10    6.20    0.70
   5  -1 -10   17.10    1.30
   5  -1 -10   15.90    1.10
  -5   1  10   15.00    1.10
   5   1 -10   15.80    1.20
   5   1 -10   15.80    1.10
  -4  -1  10    2.20    0.50
   4  -1 -10    2.50    0.80
   4  -1 -10    3.20    0.80
  -4   1  10    1.60    0.50
   4   1 -10    3.00    0.80
  -3  -1  10   30.70    1.60
   3  -1 -10   30.60    1.60
  -3   1  10   32.30    1.60
   3   1 -10   29.90    1.60
  -2  -1  10    3.00    0.80
   2  -1 -10    2.60    0.70
  -2  -1  10    4.10    1.20
   2   1 -10    3.70    1.00
  -2   1  10    2.10    0.50
  -1  -1  10   52.19    2.30
  -1  -1  10   50.49    2.20
  -1   1  10   52.99    2.20
   0  -1  10    0.80    0.50
   0  -1 -10    0.00    0.40
   0  -1  10    0.10    0.60
   0   1  10    1.30    0.70
   0   1  10    0.70    0.50
   0   1  10    1.90    0.80
   1  -1  10  111.19    3.90
   1  -1  10  103.59    3.80
  -1  -1 -10  111.49    3.80
   1   1  10  100.19    3.90
   1   1  10  106.49    3.80
   1   1  10  102.49    3.80
  -1   1 -10  113.49    3.80
  -2  -1 -10    2.70    0.60
   2  -1  10    2.60    0.70
   2  -1  10    4.10    0.80
   2  -1  10    3.10    0.80
   2   1  10    5.00    0.90
   2   1  10    3.90    1.00
   2   1  10    3.30    0.90
   3  -1  10    3.70    0.90
   3  -1  10    3.20    0.80
   3  -1  10    3.20    1.00
   3   1  10    2.90    0.70
   3   1  10    3.00    0.90
   3   1  10    5.80    1.10
   4  -1  10   27.60    1.30
   4  -1  10   28.50    1.50
   4   1  10   26.60    1.50
  -5  -1 -10    2.50    0.50
  -7  -2  10   58.99    2.10
   7  -2 -10   60.39    2.10
  -7   2  10   58.79    2.10
   7   2 -10   59.69    2.10
   6  -2 -10    2.90    0.60
  -6  -2  10    4.50    0.60
  -6   2  10    3.20    0.70
   6   2 -10    2.40    0.60
   5  -2 -10  365.06   11.70
   5  -2 -10  393.46   12.00
  -5  -2  10  391.76   12.00
   5   2 -10  368.06   12.00
  -5   2  10  391.76   11.80
   4  -2 -10   48.60    2.10
  -4  -2  10   51.09    2.10
   4  -2 -10   50.59    2.10
   4   2 -10   48.70    2.10
  -4   2  10   49.30    2.10
  -3  -2  10   37.50    1.80
  -3  -2  10   37.50    1.90
   3  -2 -10   36.40    1.70
  -3   2  10   36.80    1.80
   3   2 -10   35.90    1.70
   2  -2 -10  197.08    6.50
   2  -2 -10  199.38    6.50
  -2  -2  10  195.88    6.50
  -2  -2  10  206.68    6.60
   2   2 -10  193.98    6.40
  -2   2  10  196.98    6.50
   1  -2 -10  817.32   25.80
  -1  -2  10  886.11   25.90
  -1  -2  10  870.41   25.90
  -1   2  10  845.12   25.80
   0  -2  10  240.58    7.70
   0  -2 -10  239.18    7.70
   0  -2  10  235.08    7.90
   0   2  10  238.28    8.00
   0   2  10  237.18    8.10
  -1  -2 -10  702.73   20.40
   1  -2  10  690.63   20.40
   1  -2  10  656.33   20.40
   1   2  10  656.13   20.60
   1   2  10  641.34   20.30
   2  -2  10  472.65   14.30
   2  -2  10  476.85   14.30
  -2  -2 -10  476.35   14.20
   2  -2  10  450.75   14.40
   2   2  10  461.45   14.20
   2   2  10  437.46   14.50
   3  -2  10   27.30    1.30
   3  -2  10   21.60    1.80
   3  -2  10   24.60    1.60
   3   2  10   26.60    1.50
   4  -2  10    0.10    0.30
   4  -2  10   -0.60    0.70
   4  -2  10    1.30    0.30
   4   2  10    1.30    0.50
   5  -2  10  370.26   10.90
  -5  -2 -10  353.26   10.90
   7  -3 -10    7.10    0.60
  -7  -3  10    7.40    0.60
   7   3 -10    7.30    0.50
   6  -3 -10   14.60    0.90
  -6  -3  10   14.30    0.90
  -6   3  10   15.00    1.00
   6   3 -10   14.00    0.90
  -5  -3  10   41.50    1.80
   5  -3 -10   41.10    1.80
  -5   3  10   41.20    1.80
   5   3 -10   40.20    1.80
  -4  -3  10    3.60    1.00
   4  -3 -10    4.50    0.80
  -4  -3  10    4.30    0.70
   4  -3 -10    2.80    0.80
  -4   3  10    3.30    1.00
   4   3 -10    3.30    0.70
   3  -3 -10  411.96   12.50
   3  -3 -10  403.36   12.50
  -3  -3  10  396.86   12.60
  -3  -3  10  416.66   12.50
   3   3 -10  404.26   12.50
  -3   3  10  384.96   12.50
  -2  -3  10   65.09    2.60
  -2  -3  10   65.69    2.60
   2  -3 -10   68.09    2.60
   2  -3 -10   64.89    2.60
   2   3 -10   66.09    2.60
  -1  -3  10  403.66   12.60
  -1  -3  10  408.46   12.60
   1  -3 -10  396.66   12.50
   0  -3  10   65.89    2.70
   0  -3 -10   66.09    2.60
   0  -3  10   65.49    2.60
   0   3  10   62.89    2.70
  -1  -3 -10    7.30    0.90
   1  -3  10    8.00    0.90
   1  -3  10    8.60    1.00
   1   3  10    6.70    1.00
   2  -3  10   11.20    0.90
  -2  -3 -10   11.80    1.10
   2  -3  10   11.60    1.00
   2   3  10   11.20    1.10
   3  -3  10   23.80    1.30
   3  -3  10   25.70    1.60
   3  -3  10   24.80    1.30
   3   3  10   25.70    1.50
   4  -3  10   47.40    1.80
   4  -3  10   47.00    2.20
   4  -3  10   46.70    1.80
   4   3  10   48.90    2.10
   5  -3  10    8.20    0.60
   6  -4 -10   72.19    2.60
  -6  -4  10   74.89    2.60
   6   4 -10   74.59    2.60
   5  -4 -10   84.29    3.10
  -5  -4  10   90.69    3.20
  -5  -4  10   87.69    3.10
   5   4 -10   86.29    3.10
  -4  -4  10    3.60    0.80
   4  -4 -10    2.90    0.70
   4  -4 -10    3.80    0.80
  -4  -4  10    2.60    0.70
   4   4 -10    2.70    0.70
   3  -4 -10   70.89    2.70
   3  -4 -10   73.89    2.80
  -3  -4  10   72.89    2.80
  -3  -4  10   69.59    2.70
  -3  -4  10   70.59    2.80
   3   4 -10   72.89    2.70
  -2  -4  10  388.46   11.80
   2  -4 -10  382.06   11.70
  -2  -4  10  385.76   11.80
  -2  -4  10  369.16   11.80
   2  -4 -10  377.86   11.80
  -2   4  10  367.36   11.90
   2   4 -10  365.96   11.60
  -1  -4  10  219.18    7.20
  -1  -4  10  219.98    7.20
  -1  -4  10  222.28    7.10
   1  -4 -10  227.08    7.40
  -1   4  10  215.28    7.30
   0  -4  10  242.08    7.90
   0  -4 -10  255.87    8.10
   0  -4  10  254.77    8.00
   0   4  10  233.88    8.10
   1  -4  10   88.49    3.30
  -1  -4 -10   91.29    3.20
   1  -4  10   88.49    3.30
   1   4  10   85.99    3.40
   2  -4  10    3.20    0.70
  -2  -4 -10    3.60    0.90
   2  -4  10    4.40    0.70
   2   4  10    3.80    0.90
   3  -4  10   18.50    1.10
   3  -4  10   19.80    1.10
   3   4  10   19.30    1.30
   4  -4  10   49.70    1.80
   4  -4  10   44.60    1.80
   4   4  10   49.20    2.10
   5  -4  10   66.79    2.20
   6  -5 -10    5.00    0.60
  -6  -5  10    4.90    0.70
   6   5 -10    4.90    0.50
  -5  -5  10    9.00    0.70
   5  -5 -10    8.70    0.80
  -5  -5  10    9.80    0.80
   5   5 -10    8.50    0.70
  -4  -5  10    1.50    0.50
  -4  -5  10    1.10    0.40
   4  -5 -10    1.60    0.50
   4  -5 -10    0.50    0.40
   4   5 -10    1.20    0.50
   3  -5 -10   50.79    2.10
  -3  -5  10   50.79    2.10
  -3  -5  10   51.39    2.10
   3  -5 -10   49.50    2.10
  -3  -5  10   51.59    2.10
   3   5 -10   49.30    2.10
   2  -5 -10    2.30    0.70
   2  -5 -10    2.70    0.60
  -2  -5  10    1.50    0.40
  -2  -5  10    1.30    0.40
  -2  -5  10    1.30    0.50
   2   5 -10    1.80    0.60
  -2   5  10    3.40    1.00
   1  -5 -10  106.09    3.80
  -1  -5  10  104.09    3.70
   1  -5 -10   98.49    3.60
  -1  -5  10  101.59    3.60
  -1   5  10   97.09    3.80
   0  -5  10   24.70    1.40
   0  -5 -10   27.30    1.40
   0  -5  10   24.40    1.40
   0   5  10   24.80    1.50
   1  -5  10   16.80    1.10
  -1  -5 -10   17.60    1.10
   1  -5  10   18.00    1.20
   1   5  10   16.60    1.30
  -2  -5 -10   29.00    1.40
   2  -5  10   28.60    1.40
   2  -5  10   26.50    1.40
   2   5  10   26.40    1.50
   3  -5  10    2.20    0.60
   3  -5  10    1.50    0.50
   3   5  10    3.30    0.80
   4  -5  10    6.00    0.50
   4  -5  10    7.10    0.60
   4   5  10    6.80    0.90
  -6  -6  10    7.70    0.80
   6  -6 -10    7.70    0.60
  -6  -6  10    7.30    0.60
   6   6 -10    8.70    0.60
  -5  -6  10   17.00    0.90
  -5  -6  10   16.40    1.00
   5  -6 -10   17.40    1.10
   5   6 -10   15.70    0.90
   4  -6 -10   27.50    1.40
  -4  -6  10   25.60    1.30
   4  -6 -10   29.20    1.40
  -4  -6  10   27.00    1.30
  -4  -6  10   27.50    1.40
   4   6 -10   26.90    1.30
  -3  -6  10    1.20    0.50
  -3  -6  10    0.70    0.30
   3  -6 -10    0.90    0.50
  -3  -6  10    0.50    0.40
   3  -6 -10    1.00    0.40
   3   6 -10    0.80    0.50
  -3   6  10    1.70    0.70
  -2  -6  10    6.30    0.80
   2  -6 -10    6.20    0.90
  -2  -6  10    7.20    0.80
   2  -6 -10    7.60    0.80
  -2  -6  10    7.30    0.80
  -2   6  10    5.50    1.00
   2   6 -10    7.60    1.00
  -1  -6  10  130.39    4.40
  -1  -6  10  132.79    4.50
  -1  -6  10  133.29    4.50
   1  -6 -10  128.59    4.50
   1  -6 -10  130.49    4.50
  -1   6  10  125.19    4.60
   0  -6 -10   52.19    2.20
   0  -6  10   53.59    2.20
   0  -6  10   51.19    2.20
   0   6  10   49.20    2.30
  -1  -6 -10  179.38    5.80
   1  -6  10  184.38    5.90
   1  -6  10  180.68    5.90
   1   6  10  164.78    6.00
   2  -6  10   92.19    3.40
   2  -6  10   90.19    3.20
  -2  -6 -10   93.49    3.20
   2   6  10   85.89    3.50
   3  -6  10    0.50    0.30
   3  -6  10    0.40    0.30
   3   6  10    0.40    0.50
   4  -6  10    4.60    0.50
   4  -6  10    5.60    0.50
   4   6  10    5.30    0.90
  -6  -7  10    3.80    0.60
  -6  -7  10    3.30    0.50
   6  -7 -10    2.60    0.50
   6   7 -10    3.30    0.40
  -5  -7  10    0.30    0.40
  -5  -7  10    0.80    0.30
   5  -7 -10    0.50    0.30
   5   7 -10    0.20    0.30
   4  -7 -10  158.18    5.10
  -4  -7  10  163.28    5.20
  -4  -7  10  159.08    5.20
   4  -7 -10  159.78    5.20
  -4  -7  10  162.28    5.20
   4   7 -10  153.98    5.20
   3  -7 -10    7.10    0.80
   3  -7 -10    7.20    0.80
  -3  -7  10    8.10    0.80
  -3  -7  10    6.90    0.80
  -3  -7  10    7.40    0.80
  -3   7  10    7.20    1.10
  -2  -7  10  371.36   11.30
  -2  -7  10  367.36   11.30
   2  -7 -10  361.16   11.20
  -2  -7  10  370.66   11.30
   2  -7 -10  368.86   11.20
  -2   7  10  327.17   11.40
  -1  -7  10    0.70    0.40
   1  -7 -10    0.20    0.30
  -1  -7  10    0.30    0.30
   1  -7 -10    0.20    1.10
  -1  -7  10    0.10    0.40
  -1   7  10    0.40    0.50
   0  -7  10   74.99    2.90
   0  -7 -10   78.69    2.90
   0  -7  10   78.79    2.80
   0  -7  10   79.69    2.90
   0   7  10   71.89    3.00
  -1  -7 -10   15.50    1.00
   1  -7  10   13.10    1.20
   1  -7  10   15.60    1.20
   1   7  10   14.30    1.20
   2  -7  10   23.40    1.20
   2  -7  10   23.80    1.20
  -2  -7 -10   24.60    1.20
   2   7  10   24.10    1.40
   3  -7  10    2.30    0.50
   3  -7  10    2.50    0.50
   3   7  10    2.60    0.80
   4  -7  10   94.79    3.10
   4  -7  10   92.39    3.00
   5  -8 -10   62.49    2.20
  -5  -8  10   59.79    2.30
  -5  -8  10   60.69    2.10
   5   8 -10   59.69    2.10
   4  -8 -10  154.08    4.90
  -4  -8  10  152.48    5.00
  -4  -8  10  156.38    5.00
   4  -8 -10  161.98    5.30
  -4  -8  10  151.68    5.00
   4   8 -10  150.38    5.00
  -3  -8  10   -0.10    0.30
  -3  -8  10    0.10    0.30
   3  -8 -10    1.20    0.50
   3  -8 -10    1.00    0.40
  -3  -8  10   -0.10    0.30
  -3   8  10   -0.10    0.80
   2  -8 -10  336.97   10.20
  -2  -8  10  324.47   10.20
  -2  -8  10  335.87   10.30
   2  -8 -10  323.57   10.20
  -2  -8  10  324.87   10.20
  -2   8  10  313.67   10.40
   1  -8 -10  385.26   11.90
  -1  -8  10  334.27   11.80
   1  -8 -10  389.46   11.60
  -1  -8  10  394.16   11.60
  -1  -8  10  379.76   11.70
  -1   8  10  373.26   11.90
   0  -8  10   12.20    0.90
   0  -8  10   13.00    0.90
   0  -8  10   11.80    0.90
   0  -8 -10   11.60    0.90
   0   8  10   12.60    1.10
  -1  -8 -10   73.39    2.70
   1  -8  10   74.39    2.80
   1  -8  10   76.49    2.70
   1   8  10   74.49    3.00
   2  -8  10  146.69    4.80
   2  -8  10  145.59    4.80
  -2  -8 -10  151.18    4.80
   2   8  10  145.99    5.10
   3  -8  10   98.29    3.30
   3  -8  10   96.59    3.30
   3   8  10  108.79    3.70
  -5  -9  10   94.19    3.00
   5  -9 -10   90.89    3.00
  -5  -9  10   87.79    3.00
   5   9 -10   91.99    3.00
  -4  -9  10   25.30    1.10
   4  -9 -10   24.80    1.20
  -4  -9  10   24.40    1.10
  -4  -9  10   24.40    1.20
   4   9 -10   28.00    1.10
  -3  -9  10   22.00    1.10
  -3  -9  10   23.30    1.10
   3  -9 -10   23.80    1.10
  -3  -9  10   23.10    1.10
   3  -9 -10   21.90    1.30
  -3   9  10   24.90    1.50
  -2  -9  10   50.49    2.00
  -2  -9  10   51.09    2.10
   2  -9 -10   54.29    2.10
  -2  -9  10   52.19    2.00
   2  -9 -10   53.99    2.10
  -2   9  10   54.39    2.40
   2   9 -10   52.19    2.10
  -1  -9  10    8.90    0.70
   1  -9 -10    8.30    0.70
  -1  -9  10    9.10    0.70
   1  -9 -10   10.50    1.10
  -1  -9  10    9.40    0.80
  -1   9  10    9.00    1.00
   0  -9 -10   81.69    2.90
   0  -9  10   81.69    2.90
   0  -9  10   80.69    2.90
   0   9  10   79.79    3.10
   1  -9  10   34.00    1.40
  -1  -9 -10   31.80    1.40
   1  -9  10   32.60    1.40
   1   9  10   34.40    1.70
   2  -9  10    9.60    0.70
   2  -9  10    7.80    0.60
  -2  -9 -10    7.40    0.70
   2   9  10    8.20    0.90
   3  -9  10    3.30    0.50
   3  -9  10    3.40    0.50
  -4 -10  10    4.00    0.50
  -4 -10  10    4.90    0.50
  -4 -10  10    4.50    0.80
   4 -10 -10    4.90    0.50
   4  10 -10    5.00    0.50
  -3 -10  10    6.70    0.60
  -3 -10  10    8.40    0.90
   3 -10 -10    6.40    0.60
   3 -10 -10    6.60    0.70
  -3 -10  10    6.40    0.60
   3  10 -10    7.80    0.70
  -3  10  10    4.70    1.00
  -2 -10  10   15.90    0.90
  -2 -10  10   16.20    0.90
  -2 -10  10   15.20    0.90
   2 -10 -10   16.30    1.00
   2 -10 -10   16.40    0.90
  -2  10  10   17.70    1.20
   1 -10 -10  152.48    5.00
  -1 -10  10  152.18    4.90
  -1 -10  10  152.08    4.90
  -1 -10  10  153.88    4.90
   1 -10 -10  146.19    4.90
  -1  10  10  153.38    5.20
   0 -10  10    1.30    0.30
   0 -10 -10    1.70    0.50
   0 -10  10    1.60    0.50
   0  10  10    1.80    0.50
   1 -10  10  109.99    3.60
   1 -10  10  107.79    3.60
  -1 -10 -10  109.79    3.70
   1  10  10  113.79    3.90
   2 -10  10  106.19    3.50
  -2 -10 -10  113.19    3.50
   2 -10  10  109.39    3.50
   2  10  10  106.59    3.80
  -3 -11  10    4.50    0.50
   3 -11 -10    4.00    0.60
  -3 -11  10    3.90    0.40
   3 -11 -10    3.80    0.70
   3  11 -10    4.50    0.80
   2 -11 -10   41.40    1.60
  -2 -11  10   40.70    1.50
  -2 -11  10   39.50    1.50
   2 -11 -10   41.60    1.60
  -2 -11  10   37.70    1.60
  -2  11  10   41.80    1.80
  -1 -11  10    8.60    0.60
   1 -11 -10    8.90    0.60
  -1 -11  10    8.50    0.70
  -1 -11  10    8.20    0.60
  -1  11  10   10.40    1.00
   0 -11  10   84.29    2.90
   0 -11 -10   84.79    2.90
   0 -11  10   88.49    2.90
   0  11  10   91.39    3.20
   1 -11  10   11.80    0.70
  -1 -11 -10   11.20    0.80
   1 -11  10   13.20    0.80
  -2 -12  10   73.29    2.40
  -2 -12  10   72.19    2.40
   2 -12 -10   69.59    2.40
  -1 -12  10  292.47    9.10
   1 -12 -10  305.77    9.10
   0 -12  10    0.70    0.30
   0 -12 -10    0.20    0.20
  -6   0  11    0.00    0.30
   6   0 -11   -0.10    0.30
   5   0 -11    0.00    0.30
   5   0 -11    0.20    0.40
  -4   0  11    0.10    0.40
   4   0 -11    0.10    0.30
   3   0 -11    1.80    0.50
  -3   0  11    0.40    0.40
   2   0 -11    4.40    1.10
   1   0 -11    0.20    0.40
  -1   0  11    0.30    0.40
   0   0  11    0.90    0.50
   0   0 -11    0.30    0.40
   0   0  11   -0.10    0.60
  -1   0 -11    0.70    0.40
   1   0  11    0.20    0.50
   1   0  11   -0.20    0.40
   2   0  11   -0.50    0.70
   2   0  11    0.20    0.40
   2   0  11   -0.40    0.50
   3   0  11   -0.50    0.50
   3   0  11    0.30    0.30
   3   0  11   -0.10    0.70
   6  -1 -11   15.40    0.90
  -6  -1  11   17.00    0.90
   6   1 -11   16.80    0.90
  -6   1  11   16.40    0.90
   5  -1 -11    8.00    0.90
   5  -1 -11    7.20    0.90
  -5  -1  11    8.70    0.70
   5   1 -11    7.60    0.80
  -5   1  11    8.00    0.80
   5   1 -11    8.10    0.80
  -4  -1  11  252.37    8.20
   4  -1 -11  251.77    8.20
   4  -1 -11  257.57    8.10
  -4   1  11  266.87    8.20
   4   1 -11  259.37    8.20
   3  -1 -11   53.49    2.20
   3  -1 -11   53.69    2.20
  -3  -1  11   55.39    2.20
   3   1 -11   54.59    2.20
  -3   1  11   54.09    2.20
   2  -1 -11   84.19    3.10
   2  -1 -11   85.09    3.20
  -2  -1  11   89.29    3.20
   2   1 -11   80.59    3.10
  -2   1  11   89.29    3.20
  -1  -1  11  114.99    4.00
  -1  -1  11  116.59    4.00
   1  -1 -11  111.89    4.00
  -1   1  11  112.09    4.00
   0  -1  11    8.80    0.90
   0  -1 -11    9.20    0.90
   0  -1  11    9.00    1.00
   0   1 -11    7.90    0.90
   0   1  11   10.10    1.10
   1  -1  11   11.00    1.00
  -1  -1 -11   11.80    1.00
   1  -1  11   11.00    1.00
   1   1  11   10.30    1.20
   1   1  11    8.50    1.30
  -1   1 -11   12.70    1.00
   1   1  11    8.70    1.10
   2  -1  11    1.00    0.40
   2  -1  11    0.90    0.40
   2   1  11    1.30    0.50
   2   1  11    1.00    0.60
   3  -1  11  277.27    8.70
   3  -1  11  284.27    8.70
   3  -1  11  280.77    9.00
   3   1  11  284.47    9.00
   6  -2 -11   -0.20    0.30
  -6  -2  11   -0.40    0.30
   6   2 -11   -0.20    0.30
  -6   2  11   -0.50    0.40
  -5  -2  11   85.79    3.10
   5  -2 -11   86.99    3.10
   5  -2 -11   83.49    3.00
   5   2 -11   87.19    3.00
   5   2 -11   85.89    3.00
  -5   2  11   90.19    3.00
   4  -2 -11    6.20    0.80
   4  -2 -11    6.60    0.80
  -4  -2  11    7.20    0.80
  -4   2  11    8.40    0.90
   4   2 -11    7.40    0.80
   3  -2 -11  291.37    9.10
  -3  -2  11  281.07    9.10
   3  -2 -11  288.47    9.10
  -3   2  11  289.67    9.10
   3   2 -11  293.27    9.10
  -2  -2  11   17.30    1.10
   2  -2 -11   19.40    1.10
  -2  -2  11   18.50    1.30
   2  -2 -11   16.80    1.30
  -2   2  11   15.30    1.30
   2   2 -11   14.20    1.40
  -1  -2  11  377.76   11.50
  -1  -2  11  374.16   11.40
   1  -2 -11  362.26   11.50
  -1   2  11  352.86   11.60
   0  -2  11    3.80    0.80
   0  -2  11    3.50    0.80
   0   2  11    4.60    1.30
   1  -2  11  256.37    8.00
  -1  -2 -11  256.77    8.00
   1  -2  11  247.88    8.00
  -1   2 -11  262.47    8.00
   1   2  11  235.18    8.20
   2  -2  11   13.30    0.90
   2  -2  11   12.50    0.90
  -2  -2 -11   13.40    1.20
   2   2  11   12.70    1.20
   3  -2  11    0.60    0.30
   3  -2  11    0.20    0.30
   3   2  11   -0.30    0.60
   4  -2  11    1.80    0.60
  -4  -2 -11    1.40    0.50
  -6  -3  11    1.90    0.40
   6  -3 -11    1.00    0.30
   6   3 -11    1.70    0.40
   5  -3 -11    5.10    0.60
  -5  -3  11    6.40    0.70
   5   3 -11    6.10    0.70
   5   3 -11    5.80    0.60
  -5   3  11    7.60    1.30
   4  -3 -11   98.49    3.50
  -4  -3  11   96.79    3.50
  -4  -3  11   98.19    3.70
   4  -3 -11  100.59    3.50
  -4   3  11  105.89    4.30
   4   3 -11   98.39    3.50
  -3  -3  11  407.16   12.80
   3  -3 -11  410.06   12.80
   3  -3 -11  436.96   12.80
   3   3 -11  398.36   12.80
   2  -3 -11    6.70    0.80
  -2  -3  11    7.90    0.90
  -2  -3  11    8.10    0.90
   2  -3 -11    7.30    1.00
  -1  -3  11  640.54   19.30
   1  -3 -11  620.34   19.40
  -1  -3  11  643.64   19.50
   0  -3  11  333.07   10.50
   0  -3  11  346.07   10.50
   0  -3 -11  339.47   10.50
   0   3  11  313.87   10.60
   1  -3  11    7.20    0.80
  -1  -3 -11    7.60    0.80
   1  -3  11    7.70    0.80
   1   3  11    6.60    1.10
  -1   3 -11    7.40    1.10
  -2  -3 -11   90.59    3.20
   2  -3  11   90.69    3.20
   2  -3  11   90.89    3.20
   2   3  11   91.09    3.50
   3  -3  11  555.14   16.80
   3  -3  11  538.35   16.70
   3   3  11  566.54   17.00
   4  -3  11    0.30    0.30
  -6  -4  11    2.50    0.60
   6  -4 -11    2.10    0.50
   6   4 -11    2.60    0.50
   5  -4 -11    1.90    0.50
  -5  -4  11    2.70    0.50
   5   4 -11    3.00    0.70
  -4  -4  11   22.40    1.20
   4  -4 -11   21.90    1.20
  -4  -4  11   21.20    1.20
   4  -4 -11   22.60    1.20
   4   4 -11   21.60    1.10
  -3  -4  11    5.80    0.90
  -3  -4  11    5.90    0.70
   3  -4 -11    4.30    1.10
   3  -4 -11    5.60    0.80
   3   4 -11    4.00    0.80
  -2  -4  11    0.00    0.50
   2  -4 -11    1.40    0.70
   2  -4 -11   -0.30    0.40
  -2  -4  11    0.40    0.40
   1  -4 -11  140.39    4.70
  -1  -4  11  140.09    4.70
  -1  -4  11  144.19    4.70
  -1   4  11  125.59    4.80
   0  -4  11    0.40    0.40
   0  -4 -11   -0.40    0.30
   0  -4  11    0.40    0.40
   0   4  11    0.00    0.70
   1  -4  11    0.70    0.60
  -1  -4 -11    1.00    0.40
   1   4  11    1.30    0.60
  -1   4 -11    2.60    0.80
   2  -4  11   38.10    1.60
   2  -4  11   39.50    1.70
  -2  -4 -11   37.70    1.70
   2   4  11   38.60    1.90
   3  -4  11   40.60    1.60
   3  -4  11   39.20    1.60
   3   4  11   39.40    1.80
   4  -4  11    7.70    0.60
   6  -5 -11    2.40    0.40
  -6  -5  11    2.90    0.40
   6   5 -11    3.10    0.40
   5  -5 -11   36.10    1.50
  -5  -5  11   34.60    1.50
  -5  -5  11   37.00    1.50
   5   5 -11   37.40    1.50
   4  -5 -11  278.07    8.70
  -4  -5  11  282.77    8.70
   4  -5 -11  282.47    8.80
  -4  -5  11  274.27    8.80
   4   5 -11  280.27    8.70
  -3  -5  11    0.80    0.40
   3  -5 -11    1.10    0.50
  -3  -5  11    2.20    0.70
   3  -5 -11    0.60    0.30
   3   5 -11    1.10    0.50
   2  -5 -11  510.85   16.50
   2  -5 -11  548.95   16.60
  -2  -5  11  568.84   16.90
  -2  -5  11  539.55   16.60
  -1  -5  11   42.60    2.00
  -1  -5  11   41.60    1.80
   1  -5 -11   41.80    1.80
  -1   5  11   37.10    2.00
   0  -5 -11   55.59    2.20
   0  -5  11   52.49    2.20
   0  -5  11   56.09    2.20
   0   5  11   49.90    2.30
   1  -5  11    0.50    0.30
  -1  -5 -11   -0.10    0.30
   1  -5  11    0.20    0.30
   1   5  11    0.00    0.50
   2  -5  11  111.99    3.80
   2  -5  11  112.99    3.80
  -2  -5 -11  112.39    3.80
   2   5  11  111.29    4.10
   3  -5  11  194.88    6.10
   3  -5  11  183.48    6.00
   3   5  11  190.98    6.20
   4  -5  11   56.09    1.90
  -5  -6  11   26.70    1.10
  -5  -6  11   24.70    1.20
   5  -6 -11   26.00    1.20
   5   6 -11   26.20    1.10
   4  -6 -11    9.60    0.80
   4  -6 -11   12.30    0.90
  -4  -6  11   10.70    0.80
  -4  -6  11   10.70    0.80
   4   6 -11   10.90    0.80
  -3  -6  11  196.58    6.20
   3  -6 -11  188.18    6.20
   3  -6 -11  197.18    6.20
  -3  -6  11  191.98    6.20
   3   6 -11  189.18    6.10
  -2  -6  11    2.70    0.60
  -2  -6  11    3.90    0.60
   2  -6 -11    2.80    0.60
  -2   6  11    3.00    1.20
   1  -6 -11   43.70    1.90
  -1  -6  11   45.10    1.90
  -1  -6  11   46.70    1.90
  -1   6  11   43.50    2.10
   0  -6  11   49.20    2.00
   0  -6  11   47.00    1.90
   0  -6 -11   45.00    1.90
   0   6  11   46.40    2.10
   1  -6  11    4.60    0.60
  -1  -6 -11    4.30    0.70
   1  -6  11    4.60    0.60
   1   6  11    5.00    0.90
   2  -6  11   15.50    0.90
  -2  -6 -11   14.40    1.00
   2  -6  11   17.10    0.90
   2   6  11   15.50    1.20
   3  -6  11   20.10    1.00
   3  -6  11   20.20    0.90
   3   6  11   20.10    1.30
  -5  -7  11   51.79    1.80
  -5  -7  11   52.99    1.80
   5  -7 -11   50.59    2.00
   5   7 -11   51.89    1.80
  -4  -7  11  326.77    9.90
   4  -7 -11  323.77   10.00
   4  -7 -11  304.07   10.00
  -4  -7  11  328.67    9.90
   4   7 -11  328.07    9.90
   3  -7 -11   67.99    2.50
  -3  -7  11   66.79    2.50
   3  -7 -11   69.49    2.50
  -3  -7  11   68.09    2.60
   3   7 -11   67.09    2.40
  -2  -7  11   12.70    0.90
   2  -7 -11   12.70    0.90
   2  -7 -11   13.00    1.00
  -2  -7  11   12.30    0.90
  -2   7  11   12.30    1.30
  -1  -7  11  187.28    6.10
   1  -7 -11  190.28    6.10
  -1  -7  11  190.28    6.10
  -1   7  11  184.58    6.30
   0  -7  11  215.38    6.80
   0  -7  11  213.98    6.80
   0  -7 -11  211.38    6.80
   0   7  11  215.48    7.10
   1  -7  11   12.30    0.80
   1  -7  11   12.10    0.80
  -1  -7 -11   12.10    0.80
   1   7  11   10.80    1.00
  -2  -7 -11  130.99    4.20
   2  -7  11  117.99    4.00
   2  -7  11  120.49    4.00
   2   7  11  120.79    4.30
   3  -7  11  203.38    6.30
   3  -7  11  204.58    6.30
   4  -8 -11   20.60    1.00
  -4  -8  11   20.70    1.00
  -4  -8  11   21.10    1.00
   4   8 -11   21.50    1.00
  -3  -8  11   20.60    1.00
   3  -8 -11   18.60    1.00
   3  -8 -11   19.80    1.00
  -3  -8  11   19.50    1.00
   3   8 -11   19.60    1.10
  -2  -8  11   97.59    3.40
  -2  -8  11   99.59    3.40
   2  -8 -11   97.39    3.40
   2  -8 -11   98.49    3.30
  -2   8  11   97.89    3.60
  -1  -8  11   50.79    2.00
  -1  -8  11   51.59    1.90
   1  -8 -11   46.50    1.90
  -1   8  11   51.69    2.20
   0  -8  11   21.80    1.10
   0  -8 -11   20.90    1.10
   0  -8  11   22.20    1.10
   0   8  11   22.30    1.30
   1  -8  11   30.00    1.30
  -1  -8 -11   29.20    1.30
   1  -8  11   30.90    1.30
   1   8  11   30.50    1.60
  -2  -8 -11  193.28    6.10
   2  -8  11  196.98    6.20
   2  -8  11  198.58    6.10
   2   8  11  196.18    6.40
  -4  -9  11   13.80    0.70
  -4  -9  11   12.90    0.70
   4  -9 -11   13.10    0.70
   4   9 -11   13.20    0.80
  -3  -9  11  100.69    3.30
   3  -9 -11   96.49    3.30
   3  -9 -11  102.09    3.50
  -3  -9  11  103.59    3.30
   2  -9 -11    0.40    0.30
  -2  -9  11    0.80    0.30
   2  -9 -11    0.30    0.60
  -2  -9  11    0.70    0.30
  -2   9  11    1.40    0.70
  -1  -9  11   44.60    1.70
  -1  -9  11   45.30    1.70
   1  -9 -11   43.50    1.80
  -1   9  11   45.40    2.00
   0  -9  11   41.10    1.60
   0  -9 -11   42.60    1.70
   0  -9  11   43.20    1.60
   0   9  11   43.00    1.90
  -1  -9 -11   51.39    1.90
   1  -9  11   53.19    1.90
   1  -9  11   53.99    1.90
   1   9  11   54.59    2.20
   2  -9  11  254.37    7.80
   2  -9  11  255.17    7.80
   3 -10 -11    0.20    0.40
   3 -10 -11    0.70    0.40
  -3 -10  11    0.20    0.50
  -3 -10  11    1.50    0.40
  -2 -10  11   34.80    1.40
  -2 -10  11   35.40    1.30
   2 -10 -11   33.90    1.40
  -1 -10  11    7.30    0.60
   1 -10 -11    8.10    0.60
  -1 -10  11    8.60    0.60
   0 -10  11   30.60    1.20
   0 -10  11   31.20    1.20
   0 -10 -11   31.70    1.30
  -1 -10 -11   17.30    0.80
   1 -10  11   18.40    0.80
  -1 -11  11   62.19    2.10
   1 -11 -11   61.29    2.10
  -6   0  12   18.70    1.00
   6   0 -12   19.70    0.90
   5   0 -12    7.60    0.60
  -5   0  12    7.40    0.70
   5   0 -12    6.30    0.80
  -4   0  12  147.29    4.80
   4   0 -12  145.89    4.80
   4   0 -12  145.29    4.70
   3   0 -12   88.89    3.20
   3   0 -12   89.69    3.10
  -3   0  12   90.79    3.20
  -2   0  12   15.20    1.00
   2   0 -12   14.90    1.20
   1   0 -12  181.28    7.00
  -1   0  12  225.28    6.60
   0   0 -12    5.50    0.70
   0   0  12    6.00    0.90
   1   0  12   89.29    3.20
   1   0  12   92.19    3.20
  -1   0 -12   92.79    3.20
   2   0  12   10.80    0.80
  -6  -1  12    0.30    0.30
   6  -1 -12    0.40    0.30
   6   1 -12    0.70    0.30
  -5  -1  12    0.00    0.30
   5  -1 -12   -0.40    0.50
   5  -1 -12    0.90    0.30
   5   1 -12    1.00    0.40
   5   1 -12   -0.40    0.30
  -5   1  12    0.30    0.40
   4  -1 -12    0.60    0.40
   4  -1 -12    0.20    0.30
  -4  -1  12    0.40    0.30
   4   1 -12   -0.10    0.30
   4   1 -12    0.10    0.40
  -4   1  12    0.50    0.40
   3  -1 -12   59.59    2.30
  -3  -1  12   62.39    2.30
   3  -1 -12   61.89    2.30
   3   1 -12   60.49    2.30
  -3   1  12   61.59    2.30
   3   1 -12   60.69    2.30
   2  -1 -12   14.40    1.00
  -2  -1  12   14.80    1.00
   2   1 -12   14.90    1.00
  -2   1  12   15.80    1.10
   1  -1 -12   77.29    3.00
  -1  -1  12   73.09    2.80
  -1   1  12   74.79    2.80
   1   1 -12   80.49    3.00
   0  -1  12    0.20    0.50
   0  -1  12   -0.20    0.40
   0  -1 -12    0.50    0.30
   0   1 -12    0.90    0.40
   0   1  12    0.40    0.70
   1  -1  12    4.40    0.70
  -1  -1 -12    3.90    0.70
   1  -1  12    4.50    0.80
  -1   1 -12    3.50    0.80
   2  -1  12   51.69    1.90
   2  -1  12   49.00    1.90
  -5  -2  12   27.90    1.20
   5  -2 -12   28.00    1.20
   5   2 -12   26.90    1.20
   5   2 -12   28.30    1.20
   4  -2 -12    0.80    0.30
  -4  -2  12    0.40    0.30
   4  -2 -12    1.40    0.40
   4   2 -12    1.90    0.60
   4   2 -12    0.90    0.30
  -4   2  12    0.80    0.60
   3  -2 -12  421.46   13.10
  -3  -2  12  430.56   13.20
   3  -2 -12  425.06   13.20
   3   2 -12  428.16   13.10
  -3   2  12  435.16   13.40
   2  -2 -12  465.25   14.10
  -2  -2  12  445.96   14.20
  -2  -2  12  468.05   14.10
   1  -2 -12  189.88    6.20
  -1  -2  12  186.48    6.10
  -1  -2  12  192.28    6.20
   1   2 -12  191.38    6.20
   0  -2  12  271.77    8.60
   0  -2 -12  276.87    8.60
   0  -2  12  275.07    8.60
   0   2 -12  274.17    8.60
  -1  -2 -12  214.58    6.90
   1  -2  12  220.38    7.00
   1  -2  12  226.38    7.00
  -1   2 -12  220.88    6.90
   2  -2  12   15.60    0.90
   2  -2  12   15.50    0.90
   2   2  12   14.40    1.60
   3  -2  12  174.78    5.40
  -5  -3  12  177.68    5.60
   5  -3 -12  178.08    5.60
   5   3 -12  175.08    5.50
   5   3 -12  179.18    5.60
   4  -3 -12    5.60    0.70
   4  -3 -12    4.70    0.70
  -4  -3  12    6.00    0.60
   4   3 -12    5.80    0.70
   4   3 -12    6.80    0.70
  -3  -3  12   38.40    1.70
   3  -3 -12   40.80    1.70
   3  -3 -12   38.50    1.70
   3   3 -12   39.90    1.70
  -2  -3  12   34.00    1.60
  -2  -3  12   35.00    1.60
   2  -3 -12   35.30    1.60
  -1  -3  12   12.90    0.90
   1  -3 -12   12.50    0.90
  -1  -3  12   11.80    1.00
   0  -3  12   11.60    0.90
   0  -3  12    9.90    0.80
   0  -3 -12   12.30    0.90
   0   3 -12   11.30    0.90
   1  -3  12   12.10    0.80
   1  -3  12   11.80    0.80
  -1  -3 -12   11.60    0.90
   1   3  12   10.40    1.40
  -1   3 -12   11.70    1.00
   2  -3  12   36.50    1.50
   2  -3  12   36.40    1.50
   2   3  12   35.80    1.90
   3  -3  12    1.00    0.30
   3  -3  12    1.20    0.40
  -5  -4  12    7.20    0.60
   5  -4 -12    7.00    0.70
   5   4 -12    7.20    0.60
   5   4 -12    8.30    0.70
   4  -4 -12  120.29    4.00
   4  -4 -12  122.99    4.00
  -4  -4  12  127.19    4.10
   4   4 -12  120.29    4.00
   3  -4 -12   60.29    2.20
  -3  -4  12   59.59    2.20
  -3  -4  12   59.89    2.20
   3  -4 -12   55.89    2.20
   3   4 -12   54.99    2.20
  -2  -4  12   33.40    1.50
   2  -4 -12   33.00    1.50
  -2  -4  12   32.60    1.50
  -1  -4  12    3.40    0.70
  -1  -4  12    3.50    0.60
   1  -4 -12    3.70    0.60
   0  -4  12   25.40    1.20
   0  -4  12   24.70    1.20
   0  -4 -12   24.50    1.20
   0   4 -12   23.10    1.20
   1  -4  12  112.59    3.80
   1  -4  12  111.79    3.80
  -1  -4 -12  114.19    3.80
   1   4  12  112.59    4.10
  -1   4 -12  116.99    3.90
   2  -4  12  144.59    4.60
   2  -4  12  142.69    4.60
   2   4  12  141.89    4.80
   3  -4  12   16.60    0.80
   3  -4  12   14.50    0.70
   5  -5 -12   39.70    1.50
  -5  -5  12   40.90    1.50
   5   5 -12   36.20    1.40
   5   5 -12   39.50    1.40
   4  -5 -12   23.60    1.10
   4  -5 -12   25.10    1.40
  -4  -5  12   24.10    1.10
  -4  -5  12   22.10    1.20
   4   5 -12   24.30    1.20
  -3  -5  12    0.40    0.30
   3  -5 -12   -0.40    0.50
   3  -5 -12    0.40    0.30
  -3  -5  12    0.50    0.40
  -2  -5  12    3.90    0.60
  -2  -5  12    4.00    0.70
   2  -5 -12    3.60    0.60
   1  -5 -12    1.60    0.50
  -1  -5  12    3.10    0.60
  -1  -5  12    2.30    0.60
   0  -5  12    0.80    0.40
   0  -5 -12    0.00    0.30
   0  -5  12    1.60    0.50
   0   5  12    0.80    0.80
   1  -5  12    8.70    0.70
  -1  -5 -12    6.80    0.70
   1  -5  12    7.60    0.60
   1   5  12    8.40    1.10
   2  -5  12    7.40    0.60
   2  -5  12    7.30    0.60
   4  -6 -12    3.60    0.70
   4  -6 -12    3.70    0.60
  -4  -6  12    3.20    0.50
   4   6 -12    3.50    0.60
  -3  -6  12   58.59    2.20
   3  -6 -12   54.89    2.10
  -3  -6  12   54.49    2.00
   3  -6 -12   55.29    2.10
  -2  -6  12  104.29    3.50
  -2  -6  12  101.79    3.50
   2  -6 -12  104.09    3.60
  -1  -6  12   30.80    1.30
   1  -6 -12   29.90    1.30
  -1  -6  12   29.60    1.40
   0  -6  12  112.69    3.80
   0  -6  12  110.29    3.70
   0  -6 -12  116.09    3.80
   0   6  12  108.99    4.00
   1  -6  12   28.40    1.40
  -1  -6 -12   28.50    1.20
   1  -6  12   29.30    1.20
   1   6  12   26.60    1.60
   2  -6  12    1.40    0.40
   2  -6  12    0.60    0.30
  -4  -7  12   50.09    1.70
  -4  -7  12   46.60    1.70
   4  -7 -12   46.60    1.70
   3  -7 -12   27.50    1.20
  -3  -7  12   25.30    1.10
  -3  -7  12   25.10    1.10
   3  -7 -12   25.90    1.20
   2  -7 -12   45.90    1.80
  -2  -7  12   49.50    1.90
  -2  -7  12   47.90    1.80
  -1  -7  12    3.00    0.50
  -1  -7  12    2.90    0.50
   1  -7 -12    3.00    0.50
   0  -7  12   13.90    0.80
   0  -7 -12   12.60    0.80
   0  -7  12   13.60    0.80
   0   7  12   13.30    1.30
  -1  -7 -12    2.70    0.50
   1  -7  12    3.00    0.40
   1  -7  12    3.10    0.50
   2  -7  12  157.88    4.90
  -3  -8  12  117.69    3.80
  -3  -8  12  120.89    3.80
   3  -8 -12  120.29    3.80
  -2  -8  12   19.80    0.90
  -2  -8  12   21.80    1.00
   2  -8 -12   19.20    0.90
  -1  -8  12    2.10    0.40
  -1  -8  12    1.80    0.40
   1  -8 -12    1.60    0.50
   0  -8  12  275.57    8.30
   0  -8 -12  272.77    8.30
   0  -8  12  271.77    8.30
   0   8 -12  257.87    8.20
   1  -8  12   95.09    3.00
   1  -8  12   93.99    3.00
  -1  -8 -12   91.09    3.00
   2  -9 -12   32.40    1.20
  -2  -9  12   29.90    1.20
  -2  -9  12   32.80    1.20
  -1  -9  12   27.10    1.10
   1  -9 -12   27.90    1.10
  -1  -9  12   29.00    1.10
   0  -9  12    8.00    0.60
   0  -9  12    7.70    0.50
   0  -9 -12    8.20    0.60
   5   0 -13   -0.10    0.50
   4   0 -13    0.00    0.30
   4   0 -13    0.20    0.50
  -3   0  13    0.30    0.40
   3   0 -13   -0.20    0.30
  -2   0  13    0.00    0.40
   2   0 -13   -0.40    0.20
  -1   0  13   -1.00    0.50
   1   0 -13    0.20    0.30
   0   0 -13    0.30    0.30
  -1   0 -13    0.30    0.50
   4  -1 -13    0.40    0.30
   4  -1 -13    0.80    0.50
  -4  -1  13    0.20    0.30
   4   1 -13    0.70    0.30
   4   1 -13    1.30    0.50
   3  -1 -13  187.48    6.00
  -3  -1  13  192.58    6.00
   3   1 -13  190.98    6.10
  -2  -1  13    0.40    0.30
   2  -1 -13    0.60    0.30
   2   1 -13    0.70    0.30
  -1  -1  13    7.20    0.70
   1  -1 -13    5.30    0.60
   1   1 -13    6.80    0.70
   0  -1 -13   -0.20    0.30
   0  -1  13    2.50    0.70
  -1  -1 -13  104.99    3.50
   1  -1  13  107.99    3.50
  -4  -2  13    0.50    0.40
   4  -2 -13   -0.10    0.30
   4  -2 -13    1.40    0.50
   4   2 -13    0.10    0.30
  -3  -2  13  208.68    6.40
   3  -2 -13  194.58    6.40
   3   2 -13  207.68    6.40
   2  -2 -13    0.70    0.30
  -2  -2  13    1.00    0.30
   2   2 -13    0.80    0.30
  -1  -2  13   84.19    2.80
   1  -2 -13   79.59    2.80
   1   2 -13   74.59    2.80
   0  -2  13    7.40    1.10
   0  -2 -13    9.50    0.70
   0  -2  13    9.30    0.70
   0   2 -13    8.80    0.70
  -1  -2 -13    6.70    0.80
   1  -2  13    7.00    0.70
   1  -2  13    6.40    0.70
   4  -3 -13   49.30    1.80
   4  -3 -13   50.69    1.80
  -4  -3  13   50.19    1.90
   4   3 -13   52.49    1.80
   3  -3 -13  278.87    8.70
  -3  -3  13  290.37    8.70
   3   3 -13  272.87    8.60
   2  -3 -13   99.99    3.50
  -2  -3  13   97.19    3.30
   2   3 -13   97.69    3.30
   1  -3 -13   72.29    2.60
  -1  -3  13   72.79    2.60
  -1  -3  13   78.79    2.80
   1   3 -13   75.29    2.60
   0  -3 -13   17.50    0.90
   0  -3  13   17.90    1.00
   0  -3  13   18.10    0.90
   0   3 -13   19.20    0.90
   1  -3  13  214.78    7.50
  -1  -3 -13  256.57    7.40
   1  -3  13  249.88    7.40
   2  -3  13   67.09    2.30
  -4  -4  13    8.40    0.60
   4  -4 -13    7.40    0.70
   4   4 -13    8.10    0.60
  -3  -4  13   27.90    1.20
   3  -4 -13   24.60    1.10
   3   4 -13   24.50    1.10
  -2  -4  13    3.80    0.80
   2  -4 -13    3.50    0.50
  -2  -4  13    3.00    0.50
   2   4 -13    4.20    0.50
   1  -4 -13   27.60    1.20
  -1  -4  13   30.00    1.30
  -1  -4  13   30.70    1.30
   1   4 -13   28.30    1.20
   0  -4  13   24.90    1.10
   0  -4  13   26.80    1.10
   0  -4 -13   25.20    1.10
   0   4 -13   23.40    1.20
   1  -4  13   32.30    1.30
  -1  -4 -13   31.30    1.30
   1  -4  13   32.20    1.30
   4   5 -13  132.19    4.10
  -3  -5  13   76.19    2.60
   3  -5 -13   75.29    2.50
   3   5 -13   72.69    2.50
  -2  -5  13    1.80    0.40
  -2  -5  13    2.20    0.60
   2  -5 -13    1.00    0.30
   2   5 -13    1.70    0.40
  -1  -5  13    0.20    0.50
   1  -5 -13    0.90    0.30
  -1  -5  13    0.50    0.30
   1   5 -13    0.90    0.30
   0  -5  13   80.09    2.90
   0  -5  13   90.69    2.90
   0  -5 -13   91.59    2.90
   0   5 -13   89.69    2.90
   1  -5  13  127.09    3.80
   1  -5  13  117.59    3.80
  -1  -5 -13  114.59    3.80
   3  -6 -13   33.70    1.30
  -3  -6  13   36.30    1.30
   3   6 -13   36.30    1.30
   2  -6 -13   39.30    1.60
  -2  -6  13   39.30    1.50
  -2  -6  13   41.20    1.60
  -1  -6  13    0.10    0.30
  -1  -6  13    0.60    0.30
   1  -6 -13    0.20    0.20
   1   6 -13    0.00    0.30
   0  -6 -13   28.40    1.20
   0  -6  13   30.30    1.20
   0  -6  13   29.60    1.20
  -2  -7  13  160.78    5.10
   2  -7 -13  161.68    5.10
  -2  -7  13  159.88    5.00
   2   7 -13  168.48    5.00
  -1  -7  13   13.20    0.70
   1  -7 -13   11.10    0.70
  -1  -7  13   11.30    0.70
   1   7 -13   11.30    0.70
   3   0 -14    2.60    0.40
   2   0 -14    6.70    0.60
   1   0 -14  173.38    5.40
   0   0 -14   22.10    1.00
   3  -1 -14   25.60    1.00
   3   1 -14   25.20    1.00
   2  -1 -14    3.20    0.40
   2   1 -14    2.50    0.40
   1  -1 -14    9.80    0.60
   1   1 -14   10.90    0.60
   0  -1 -14   37.50    1.40
   0   1 -14   36.50    1.40
   3  -2 -14    0.00    0.20
   3   2 -14   -0.20    0.20
   2  -2 -14   81.49    2.70
  -2  -2  14   78.99    2.60
   2   2 -14   79.59    2.60
  -1  -2  14  215.88    6.50
   1  -2 -14  213.68    6.60
   1   2 -14  210.68    6.60
   0  -2 -14    6.20    0.60
   2  -3 -14   37.90    1.40
  -2  -3  14   39.20    1.40
   2   3 -14   40.20    1.40
  -1  -3  14    3.60    0.50
   1  -3 -14    2.80    0.40
   1   3 -14    3.90    0.50
   0   0   0    0.00    0.00
_computing_structure_solution     'SHELXT 2014/5 (Sheldrick, 2014)'
;
_shelx_hkl_checksum     3799
_shelx_res_file
;
TITL JTM1187_0m_a.res in P2(1)/c
    JTM1187_0m_a.res
    created by SHELXL-2018/3 at 11:18:42 on 04-Oct-2019
REM Old TITL JTM1187_0m in P2(1)/c
REM SHELXT solution in P2(1)/c
REM R1 0.097,  Rweak 0.004,  Alpha 0.032,  Orientation as input
REM Formula found by SHELXT:  C12 N3 O2 Cl
CELL  1.54178   7.2863  13.9178  11.6156   90.000   98.866   90.000
ZERR    4.000   0.0002   0.0005   0.0004    0.000    0.001    0.000
LATT  1
SYMM -X, 1/2+Y, 1/2-Z
SFAC C H N O S
UNIT 48 52 12 8 4
TEMP -123
SIZE 0.11 0.265 0.281
L.S. 5
CONF
MPLA C1 > C6
MPLA C1 C6 S1 C7 N1
MPLA C2 C8 C9 N3 C10
EQIV $1 x, -y+1/2, z+1/2
HTAB O2 N1_$1
EQIV $2 -x+2, y+1/2, -z+3/2
HTAB C5 O1_$2
EQIV $3 x, -y+1/2, z-1/2
HTAB C8 O1_$3
ACTA 136
BOND $H
LIST 4
FMAP 2
PLAN 5
OMIT -1 4 6
WGHT    0.044900    0.429600
FVAR       0.71266
S1    5    0.843671    0.491375    0.626548    11.00000    0.02632    0.01777 =
         0.01832   -0.00110   -0.00106    0.00109
O1    4    0.882222    0.299043    0.687524    11.00000    0.03439    0.02115 =
         0.01808    0.00015    0.00026    0.00113
O2    4    0.557114    0.043973    0.666898    11.00000    0.03526    0.02722 =
         0.02280    0.00370    0.00113   -0.00055
H2A   2    0.586342    0.043239    0.744877    11.00000    0.05467
N1    3    0.673792    0.479676    0.411467    11.00000    0.02222    0.01635 =
         0.01847    0.00098    0.00248    0.00068
N2    3    0.743214    0.330663    0.498250    11.00000    0.02592    0.01516 =
         0.01629    0.00035    0.00121   -0.00014
N3    3    0.784487    0.179389    0.553566    11.00000    0.03194    0.01527 =
         0.01829    0.00229   -0.00019   -0.00026
C1    1    0.698147    0.577129    0.437058    11.00000    0.01911    0.01596 =
         0.02179   -0.00029    0.00485    0.00075
C2    1    0.639079    0.651966    0.359974    11.00000    0.02837    0.01980 =
         0.02370    0.00229    0.00270    0.00305
H2    2    0.569891    0.635550    0.283665    11.00000    0.03452
C3    1    0.676639    0.745890    0.396354    11.00000    0.03118    0.01811 =
         0.03159    0.00359    0.00729    0.00475
H3    2    0.636629    0.798513    0.346394    11.00000    0.03527
C4    1    0.772172    0.765321    0.507160    11.00000    0.02996    0.01738 =
         0.03609   -0.00304    0.00813    0.00163
H4    2    0.796914    0.833414    0.534827    11.00000    0.03470
C5    1    0.829125    0.692357    0.585681    11.00000    0.02623    0.02040 =
         0.02811   -0.00514    0.00267    0.00040
H5    2    0.890542    0.706484    0.662385    11.00000    0.03215
C6    1    0.790358    0.597831    0.549275    11.00000    0.01976    0.01834 =
         0.02209   -0.00063    0.00298    0.00172
C7    1    0.744251    0.428471    0.501766    11.00000    0.01804    0.01663 =
         0.01884   -0.00050    0.00407   -0.00020
C8    1    0.664018    0.276504    0.394477    11.00000    0.02993    0.01747 =
         0.01678   -0.00033    0.00053   -0.00190
H8A   2    0.528135    0.289569    0.376088    11.00000    0.03084
H8B   2    0.725366    0.295795    0.330950    11.00000    0.02723
C9    1    0.709318    0.172174    0.430408    11.00000    0.04391    0.01786 =
         0.01874    0.00028   -0.00085   -0.00250
H9A   2    0.596755    0.130933    0.420550    11.00000    0.03662
H9B   2    0.801363    0.142722    0.390053    11.00000    0.03554
C10   1    0.811898    0.270686    0.590946    11.00000    0.02200    0.01719 =
         0.01799    0.00211    0.00459    0.00061
C11   1    0.859112    0.097043    0.621420    11.00000    0.03335    0.01669 =
         0.02428    0.00330    0.00219    0.00377
H11A  2    0.900256    0.121049    0.698257    11.00000    0.02822
H11B  2    0.971954    0.072035    0.593537    11.00000    0.03139
C12   1    0.719013    0.016229    0.621806    11.00000    0.03986    0.01526 =
         0.02096    0.00033    0.00229    0.00109
H12A  2    0.784435   -0.037285    0.667244    11.00000    0.02612
H12B  2    0.681054   -0.006902    0.541809    11.00000    0.02474
HKLF 4
REM  JTM1187_0m_a.res in P2(1)/c
REM wR2 = 0.079997, GooF = S = 1.06312, Restrained GooF = 1.06312 for all data
REM R1 = 0.030435 for 2160 Fo > 4sig(Fo) and 0.031530 for all 2246 data
REM 215 parameters refined using 0 restraints
END
WGHT      0.0449      0.4296
REM Highest difference peak  0.201,  deepest hole -0.362,  1-sigma level  0.053
Q1    1   0.6723  0.6141  0.3979  11.00000  0.05    0.20
Q2    1   0.8201  0.1423  0.5837  11.00000  0.05    0.18
Q3    1   0.6771  0.1121  0.3913  11.00000  0.05    0.17
Q4    1   0.7782  0.0600  0.6232  11.00000  0.05    0.16
Q5    1   0.8135  0.6342  0.5605  11.00000  0.05    0.16
;
_shelx_res_checksum     99830
data_global
_journal_date_recd_electronic     2019-12-23
_journal_date_accepted     2020-02-06
_journal_name_full     'Acta Crystallographica, Section E'
_journal_year     2020
_journal_volume     76
_journal_issue      3
_journal_page_first     370
_journal_page_last     376
_journal_paper_category     GO
_journal_paper_doi     10.1107/S2056989020001723
_journal_coeditor_code     JJ2219
_publ_contact_author
;
'Srhir, Mohamed'
Laboratoire de Chimie Organique H\'et\'erocyclique URAC 21,
P\^ole de Comp\'etence Pharmacochimie,
Av. Ibn Battouta, BP 1014,
Facult\'e des Sciences,
Universit\'e Mohammed V,
Rabat,
Morocco
;
_publ_contact_author_email     'mohamedsrhir2018@gmail.com'
_publ_contact_author_fax     ?
_publ_contact_author_phone     ?
_publ_section_title
;
Crystal structure, Hirshfeld surface analysis and interaction energy and DFT
studies of 1-(1,3-benzothiazol-2-yl)-3-(2-hydroxyethyl)imidazolidin-2-one
;
loop_
    _publ_author_name
    _publ_author_footnote
    _publ_author_address
    'Srhir, Mohamed' .
;
Laboratoire de Chimie Organique H\'et\'erocyclique URAC 21,
P\^ole de Comp\'etence Pharmacochimie,
Av. Ibn Battouta, BP 1014,
Facult\'e des Sciences,
Universit\'e Mohammed V,
Rabat,
Morocco
;
    'Sebbar, Nada Kheira' .
;
Facult\'e des Sciences Appliqu\'ees Ait Melloul, Universit\'e Ibn Zohr,
Agadir
Morocco
Laboratoire de Chimie Organique H\'et\'erocyclique URAC 21,
P\^ole de Comp\'etence Pharmacochimie,
Av. Ibn Battouta, BP 1014,
Facult\'e des Sciences,
Universit\'e Mohammed V,
Rabat,
Morocco
;
    'H\"okelek, Tuncer' .
;
Department of Physics
Hacettepe University
06800 Beytepe
Ankara
Turkey
;
    'Moussaif, Ahmed' .
;
Laboratoire de Chimie Organique H\'et\'erocyclique URAC 21,
P\^ole de Comp\'etence Pharmacochimie,
Av. Ibn Battouta, BP 1014,
Facult\'e des Sciences,
Universit\'e Mohammed V,
Rabat,
Morocco
;
    'Mague, Joel T.' .
;
Department of Chemistry
Tulane University
New Orleans, LA 70118
USA
;
    'Hamou Ahabchane, Noureddine' .
;
Laboratoire de Chimie Organique H\'et\'erocyclique URAC 21,
P\^ole de Comp\'etence Pharmacochimie,
Av. Ibn Battouta, BP 1014,
Facult\'e des Sciences,
Universit\'e Mohammed V,
Rabat,
Morocco
;
    'Essassi, El Mokhtar' .
;
Laboratoire de Chimie Organique H\'et\'erocyclique URAC 21,
P\^ole de Comp\'etence Pharmacochimie,
Av. Ibn Battouta, BP 1014,
Facult\'e des Sciences,
Universit\'e Mohammed V,
Rabat,
Morocco
;
_publ_section_synopsis
;
The title molecule is only a few degrees out of planarity except for the
2-hydroxyethyl substituent. In the crystal, O---H...N hydrogen bonds form
stepped chains along the <i>c</i>-axis direction, which are formed into layers
parallel to the <i>bc</i> plane by weak C---H...O and C---H...\p (ring)
interactions. Completion of the overall layer structure occurs through weak
C---H...O, C---H...\p (ring) and head-to-tail slipped \p-stacking
interactions.
;
