# Supplementary material for: Crystal structure, Hirshfeld surface analysis and inter­action energy and DFT studies of 1-(1,3-benzo­thia­zol-2-yl)-3-(2-hy­droxy­eth­yl)imidazolidin-2-one
Source: Acta Crystallogr E Crystallogr Commun. 2020 Feb 14;76(Pt 3):370–6. doi: 10.1107/S2056989020001723 (PMC7057389; doi:10.1107/S2056989020001723)
Supplement: Supplementary file 2 [file e-76-00370-Isup2.hkl]

data_I                                                                          
_shelx_title ' JTM1187_0m_a.res in P2(1)/c'                                     
_shelx_refln_list_code          4                                               
_shelx_F_calc_maximum      145.92                                               
_exptl_crystal_F_000       552.00                                               
_reflns_d_resolution_high  0.8093                                               
                                                                                
loop_                                                                           
 _space_group_symop_operation_xyz                                               
 'x, y, z'                                                                      
 '-x, y+1/2, -z+1/2'                                                            
 '-x, -y, -z'                                                                   
 'x, -y-1/2, z-1/2'                                                             
                                                                                
_cell_length_a     7.2863                                                       
_cell_length_b    13.9178                                                       
_cell_length_c    11.6156                                                       
_cell_angle_alpha  90.000                                                       
_cell_angle_beta   98.866                                                       
_cell_angle_gamma  90.000                                                       
                                                                                
_shelx_F_squared_multiplier     1.000                                           
                                                                                
loop_                                                                           
 _refln_index_h                                                                 
 _refln_index_k                                                                 
 _refln_index_l                                                                 
 _refln_F_squared_calc                                                          
 _refln_F_squared_meas                                                          
 _refln_F_squared_sigma                                                         
 _refln_observed_status                                                         
   1   0   0         14.87         14.67         0.42 o                         
   3   0   0       1648.49       1421.30        48.44 o                         
   4   0   0        191.35        157.89         5.51 o                         
   5   0   0         22.83         23.34         2.46 o                         
   6   0   0        768.76        848.44        18.72 o                         
   7   0   0        289.47        301.55         7.30 o                         
   8   0   0         44.34         41.75         1.53 o                         
   1   1   0       3298.13       2784.42        77.49 o                         
   2   1   0       1075.26       1007.15        15.06 o                         
   3   1   0         11.62         10.69         0.53 o                         
   4   1   0          3.12          3.28         0.53 o                         
   5   1   0         87.91         93.44         1.83 o                         
   6   1   0        231.93        256.14         4.03 o                         
   7   1   0         62.24         57.71         1.80 o                         
   8   1   0          8.01          7.38         0.74 o                         
   0   2   0         37.09         30.91         1.18 o                         
   1   2   0        189.22        211.28         3.27 o                         
   2   2   0        696.50        669.38        11.71 o                         
   3   2   0        192.85        173.51         2.68 o                         
   4   2   0         91.10         80.44         1.84 o                         
   5   2   0         32.30         31.84         1.17 o                         
   6   2   0        142.22        130.22         2.38 o                         
   7   2   0        853.75        865.36        15.53 o                         
   8   2   0          7.39          5.63         0.84 o                         
   1   3   0        242.11        233.81         4.43 o                         
   2   3   0         28.60         33.12         0.88 o                         
   3   3   0         70.52         70.85         1.35 o                         
   4   3   0         70.82         71.38         1.80 o                         
   5   3   0         73.27         83.01         1.89 o                         
   6   3   0        132.09        126.24         2.60 o                         
   7   3   0         12.84         13.04         1.03 o                         
   8   3   0         52.05         49.39         2.28 o                         
   0   4   0       9125.33       7658.48       228.77 o                         
   1   4   0         13.12         11.62         0.48 o                         
   2   4   0        906.96        857.85        11.68 o                         
   3   4   0        292.49        268.61         4.72 o                         
   4   4   0        541.47        509.90         8.07 o                         
   5   4   0         36.28         34.84         1.34 o                         
   6   4   0        929.38        962.05        17.31 o                         
   7   4   0        182.88        181.65         3.81 o                         
   8   4   0        129.00        129.10         3.53 o                         
   1   5   0         32.64         28.08         1.18 o                         
   2   5   0        121.51        128.04         2.36 o                         
   3   5   0       1637.88       1676.27        29.25 o                         
   4   5   0        378.97        379.56         7.16 o                         
   5   5   0        266.47        263.31         6.19 o                         
   6   5   0          1.52          0.91         0.46 o                         
   7   5   0         94.95         92.10         3.13 o                         
   8   5   0          7.41          7.53         0.93 o                         
   0   6   0       2187.45       2094.36        62.61 o                         
   1   6   0        143.99        134.53         2.56 o                         
   2   6   0        375.50        339.98        16.15 o                         
   3   6   0        347.06        356.37        20.38 o                         
   4   6   0        332.48        341.73         8.81 o                         
   5   6   0          0.08          0.76         0.48 o                         
   6   6   0        158.05        164.79         3.71 o                         
   7   6   0        198.83        198.28         5.13 o                         
   8   6   0         27.55         28.16         1.11 o                         
   1   7   0       5224.31       5412.04        92.83 o                         
   2   7   0        249.99        270.31         6.61 o                         
   3   7   0        652.37        719.59        11.20 o                         
   4   7   0          3.43          4.65         0.69 o                         
   5   7   0        343.16        370.82         7.19 o                         
   6   7   0        101.60         95.01         2.97 o                         
   7   7   0          0.66          1.06         0.66 o                         
   8   7   0         16.20         16.38         0.90 o                         
   0   8   0          5.09          4.14         1.38 o                         
   1   8   0         49.99         44.34         1.62 o                         
   2   8   0         25.29         13.91         0.98 o                         
   3   8   0         31.57         28.43         1.20 o                         
   4   8   0        633.45        659.94         9.31 o                         
   5   8   0         25.39         24.47         1.12 o                         
   6   8   0        718.20        757.55        31.01 o                         
   7   8   0          5.48          6.55         0.86 o                         
   1   9   0         43.48         43.36         1.19 o                         
   2   9   0          3.89          4.09         1.00 o                         
   3   9   0          0.05          0.58         0.44 o                         
   4   9   0        132.45        139.55         2.78 o                         
   5   9   0         88.63         94.64         2.70 o                         
   6   9   0         24.82         24.40         1.42 o                         
   7   9   0        420.06        439.45         8.03 o                         
   0  10   0       1007.61       1037.70        22.42 o                         
   1  10   0       1880.78       1921.75        25.89 o                         
   2  10   0        273.73        267.77         4.47 o                         
   3  10   0       1604.28       1610.09        21.82 o                         
   4  10   0        549.70        572.12         9.60 o                         
   5  10   0          0.58          2.00         0.57 o                         
   6  10   0        324.31        319.50         7.58 o                         
   7  10   0        177.66        179.55         5.91 o                         
   1  11   0        756.93        814.10        11.31 o                         
   2  11   0          2.43          3.37         0.45 o                         
   3  11   0        288.23        296.35         4.52 o                         
   4  11   0        135.28        147.34         2.82 o                         
   5  11   0        755.99        788.79        12.20 o                         
   6  11   0        152.78        153.06         3.95 o                         
   0  12   0       1770.34       1673.21        35.78 o                         
   1  12   0         88.83         94.86         2.07 o                         
   2  12   0       1832.46       1875.41        27.36 o                         
   3  12   0          3.00          3.00         1.17 o                         
   4  12   0         55.70         61.84         1.54 o                         
   5  12   0          6.38          6.98         0.81 o                         
   6  12   0         78.41         65.17         2.56 o                         
   1  13   0        504.01        502.45         8.10 o                         
   2  13   0        100.40        106.29         2.50 o                         
   3  13   0         70.88         64.38         2.59 o                         
   4  13   0          2.57          1.94         0.52 o                         
   5  13   0         69.79         70.88         3.35 o                         
   0  14   0         12.70         13.78         1.58 o                         
   1  14   0         53.25         58.98         1.45 o                         
   2  14   0          1.30          1.67         0.41 o                         
   3  14   0          7.67          9.34         0.74 o                         
   4  14   0        214.32        222.40         5.15 o                         
   1  15   0        295.20        286.16         4.70 o                         
   2  15   0        161.49        164.01         3.30 o                         
   3  15   0          2.38          1.35         0.56 o                         
   4  15   0          0.32          1.15         0.89 o                         
   0  16   0         19.41         15.46         0.97 o                         
   1  16   0         86.71         84.80         1.60 o                         
   2  16   0         16.30         15.92         0.75 o                         
   3  16   0        118.04        115.00         2.78 o                         
   1  17   0         32.80         28.16         0.80 o                         
  -8   1   1        117.06        117.08         2.50 o                         
  -7   1   1          6.48          7.93         1.27 o                         
  -6   1   1        249.14        258.37         4.53 o                         
  -5   1   1        453.54        424.93         6.14 o                         
  -4   1   1         39.65         47.10         1.55 o                         
  -3   1   1          2.84          3.39         0.48 o                         
  -2   1   1      17006.27      13510.45       474.57 o                         
  -1   1   1       1017.99        916.07        17.53 o                         
   1   1   1          6.97          8.29         0.20 o                         
   2   1   1        315.56        266.97         4.13 o                         
   3   1   1        103.61         87.52         1.39 o                         
   4   1   1        919.70        905.55        13.98 o                         
   5   1   1        553.63        539.51         9.18 o                         
   6   1   1        462.88        506.63         7.34 o                         
   7   1   1         35.67         37.73         1.30 o                         
   8   1   1         99.69         96.61         2.16 o                         
  -8   2   1         26.48         27.78         1.02 o                         
  -7   2   1        147.44        155.15         2.95 o                         
  -6   2   1          7.75         10.06         1.07 o                         
  -5   2   1          8.20          8.65         0.75 o                         
  -4   2   1          7.11          6.37         0.84 o                         
  -3   2   1         61.14         80.16         2.11 o                         
  -2   2   1         48.45         49.53         0.98 o                         
  -1   2   1       1566.15       1431.13        21.68 o                         
   0   2   1         52.92         45.93         2.66 o                         
   1   2   1       1334.13       1302.72        19.69 o                         
   2   2   1         13.45         13.46         0.41 o                         
   3   2   1        466.34        486.89         6.83 o                         
   4   2   1        389.76        398.56         6.55 o                         
   5   2   1        228.92        282.17         4.84 o                         
   6   2   1         20.18         21.52         1.13 o                         
   7   2   1        104.93        105.93         2.57 o                         
   8   2   1          3.01          3.16         0.55 o                         
  -8   3   1        100.25         99.66         2.20 o                         
  -7   3   1          7.49          9.16         1.11 o                         
  -6   3   1         42.99         41.04         1.84 o                         
  -5   3   1        586.67        563.67        10.31 o                         
  -4   3   1         16.47         21.38         1.16 o                         
  -3   3   1        236.60        216.99         3.31 o                         
  -2   3   1       1386.90       1181.30        34.98 o                         
  -1   3   1        892.68        823.84        15.66 o                         
   0   3   1        116.19        106.81         2.51 o                         
   1   3   1        231.43        222.11        10.83 o                         
   2   3   1          0.67          3.14         0.37 o                         
   3   3   1        277.63        253.12         4.10 o                         
   4   3   1        559.35        521.78         7.47 o                         
   5   3   1        364.71        395.29         6.52 o                         
   6   3   1        615.66        642.77        10.26 o                         
   7   3   1        110.22        116.16         3.67 o                         
   8   3   1          7.49          6.58         0.76 o                         
  -8   4   1          0.05          0.45         0.57 o                         
  -7   4   1          2.24          1.77         0.57 o                         
  -6   4   1        218.67        231.08         4.80 o                         
  -5   4   1          4.16          6.69         0.87 o                         
  -4   4   1         61.02         71.18         4.48 o                         
  -3   4   1         28.13         25.94         1.02 o                         
  -2   4   1        165.68        167.80         2.57 o                         
  -1   4   1         36.66         35.91         0.91 o                         
   0   4   1       1830.97       1638.20        50.79 o                         
   1   4   1        128.62        126.01         3.84 o                         
   2   4   1        385.35        368.62         5.23 o                         
   3   4   1        138.27        135.90         2.49 o                         
   4   4   1        145.81        155.33         2.93 o                         
   5   4   1        251.85        245.66         4.35 o                         
   6   4   1          0.19          0.03         0.66 o                         
   7   4   1         21.91         21.17         1.17 o                         
   8   4   1         23.94         24.85         1.34 o                         
  -8   5   1        206.12        203.57         4.87 o                         
  -7   5   1        119.53        125.01         3.99 o                         
  -6   5   1       1880.09       1949.37        41.65 o                         
  -5   5   1        600.88        595.94         8.45 o                         
  -4   5   1        783.12        832.91        29.22 o                         
  -3   5   1       2908.67       2687.41        46.46 o                         
  -2   5   1       2932.52       2601.27        52.61 o                         
  -1   5   1          2.77          3.96         0.69 o                         
   0   5   1        972.63        873.73        32.67 o                         
   1   5   1       3509.98       3305.45        59.14 o                         
   2   5   1       6661.79       6284.67       108.29 o                         
   3   5   1         11.06          8.94         0.93 o                         
   4   5   1       4352.03       4189.75        62.36 o                         
   5   5   1        881.52        891.83        13.90 o                         
   6   5   1        227.78        249.69         5.11 o                         
   7   5   1        243.01        240.64         6.05 o                         
   8   5   1        233.31        224.44         7.29 o                         
  -8   6   1          0.50          0.49         0.42 o                         
  -7   6   1          8.83         11.15         1.16 o                         
  -6   6   1         51.05         54.03         2.13 o                         
  -5   6   1        320.24        327.24         5.51 o                         
  -4   6   1         87.96         82.24         1.87 o                         
  -3   6   1        692.34        752.78        16.78 o                         
  -2   6   1          0.88          0.84         0.47 o                         
  -1   6   1       7016.97       6780.95       142.09 o                         
   0   6   1        166.54        182.61         4.69 o                         
   1   6   1        172.58        173.35         3.72 o                         
   2   6   1        249.36        217.35         3.76 o                         
   3   6   1        379.28        391.46        11.12 o                         
   4   6   1        177.47        160.35         3.24 o                         
   5   6   1         95.62         94.95         2.44 o                         
   6   6   1          5.25          6.28         1.06 o                         
   7   6   1         13.48         11.87         0.98 o                         
   8   6   1         85.69         81.51         3.35 o                         
  -8   7   1         20.00         18.12         0.90 o                         
  -7   7   1         37.57         36.94         1.70 o                         
  -6   7   1        255.86        258.12         8.27 o                         
  -5   7   1        309.25        291.98         5.01 o                         
  -4   7   1         24.70         26.94         0.97 o                         
  -3   7   1        290.99        261.44         3.96 o                         
  -2   7   1         81.81         94.89         2.85 o                         
  -1   7   1         13.96         16.54         0.94 o                         
   0   7   1         63.57         80.57         1.60 o                         
   1   7   1        136.79        139.38         3.25 o                         
   2   7   1        471.14        480.44        12.56 o                         
   3   7   1        307.44        284.75         3.94 o                         
   4   7   1        877.77        851.37        13.21 o                         
   5   7   1          3.97          5.30         1.02 o                         
   6   7   1          3.98          5.10         0.73 o                         
   7   7   1        158.16        151.10         4.01 o                         
   8   7   1        197.16        189.60         4.32 o                         
  -7   8   1          9.16          9.32         0.98 o                         
  -6   8   1         16.10         12.15         1.18 o                         
  -5   8   1         20.20         19.00         1.19 o                         
  -4   8   1        113.14        105.02         2.02 o                         
  -3   8   1         24.28         30.78         1.06 o                         
  -2   8   1         80.11         85.89         2.07 o                         
  -1   8   1        108.18        140.68         3.22 o                         
   0   8   1          4.08          7.61         0.88 o                         
   1   8   1         46.62         35.74         1.37 o                         
   2   8   1        586.93        546.85         8.64 o                         
   3   8   1          1.31          0.88         0.60 o                         
   4   8   1         93.12        106.95         2.23 o                         
   5   8   1        257.34        257.47         6.83 o                         
   6   8   1        231.83        227.99         4.83 o                         
   7   8   1         40.64         36.33         1.87 o                         
  -7   9   1         15.97         15.99         1.08 o                         
  -6   9   1        462.23        445.86        10.43 o                         
  -5   9   1        267.60        273.02         5.37 o                         
  -4   9   1         67.83         69.32         1.67 o                         
  -3   9   1        999.64       1058.22        14.54 o                         
  -2   9   1        552.52        550.79         7.10 o                         
  -1   9   1         94.48         90.29         1.71 o                         
   0   9   1        811.82        844.25        11.62 o                         
   1   9   1        556.06        551.54        11.11 o                         
   2   9   1        307.55        312.81         4.70 o                         
   3   9   1         82.13         89.97         2.04 o                         
   4   9   1       1786.66       1803.49        24.35 o                         
   5   9   1          1.79          0.74         0.52 o                         
   6   9   1        505.33        475.73        10.92 o                         
   7   9   1         26.23         25.16         1.28 o                         
  -7  10   1        381.35        363.23        11.42 o                         
  -6  10   1         79.83         80.43         2.56 o                         
  -5  10   1         57.59         54.85         1.47 o                         
  -4  10   1        130.77        142.64         2.51 o                         
  -3  10   1        901.21        953.42        13.17 o                         
  -2  10   1         57.44         60.32         1.32 o                         
  -1  10   1       2663.79       2705.79        36.23 o                         
   0  10   1          0.79          1.22         0.41 o                         
   1  10   1        211.36        219.92         3.16 o                         
   2  10   1         84.53         90.86         2.90 o                         
   3  10   1        529.27        538.32         7.71 o                         
   4  10   1          0.54          0.91         0.51 o                         
   5  10   1       1280.11       1156.64        36.03 o                         
   6  10   1          1.00          0.24         0.61 o                         
   7  10   1        359.36        340.39        10.63 o                         
  -6  11   1          9.39         11.67         0.98 o                         
  -5  11   1        171.97        166.17         3.02 o                         
  -4  11   1        116.17        133.83         3.04 o                         
  -3  11   1        939.48        960.62        13.26 o                         
  -2  11   1         36.22         34.16         1.09 o                         
  -1  11   1         84.46         90.57         2.27 o                         
   0  11   1        220.25        212.00         3.74 o                         
   1  11   1        535.08        524.09         6.86 o                         
   2  11   1          8.08          9.84         0.90 o                         
   3  11   1         46.04         41.05         1.37 o                         
   4  11   1         50.86         57.70         1.54 o                         
   5  11   1         25.59         28.15         1.58 o                         
   6  11   1         33.74         27.33         1.46 o                         
  -6  12   1         85.79         81.86         2.35 o                         
  -5  12   1        266.83        256.30         4.89 o                         
  -4  12   1         42.76         40.42         1.33 o                         
  -3  12   1        152.17        150.19         2.74 o                         
  -2  12   1          0.23          0.67         0.42 o                         
  -1  12   1        112.68        106.25         2.80 o                         
   0  12   1         52.45         50.23         1.38 o                         
   1  12   1        525.25        529.74         8.47 o                         
   2  12   1        358.00        336.98         5.73 o                         
   3  12   1        779.80        824.85        15.19 o                         
   4  12   1        289.67        257.48         5.49 o                         
   5  12   1        119.15        116.93         6.60 o                         
  -5  13   1         12.18          8.10         0.90 o                         
  -4  13   1        158.13        141.22         2.60 o                         
  -3  13   1          1.52          2.08         0.46 o                         
  -2  13   1        555.00        528.49         8.39 o                         
  -1  13   1         30.39         32.70         1.08 o                         
   0  13   1        773.38        723.74        10.16 o                         
   1  13   1          6.48          5.46         0.73 o                         
   2  13   1          0.23          0.57         0.43 o                         
   3  13   1          1.65          0.50         0.47 o                         
   4  13   1        453.74        452.68        11.13 o                         
  -4  14   1        231.87        223.16         5.15 o                         
  -3  14   1        181.73        169.84         3.41 o                         
  -2  14   1         61.57         63.74         1.50 o                         
  -1  14   1        186.44        169.07         3.30 o                         
   0  14   1         50.40         57.46         1.42 o                         
   1  14   1        210.79        187.55         3.83 o                         
   2  14   1         92.23         94.50         2.20 o                         
   3  14   1         60.50         75.71         2.23 o                         
   4  14   1        100.65         98.67         2.65 o                         
  -4  15   1          0.27          1.18         0.42 o                         
  -3  15   1        532.65        519.73         9.32 o                         
  -2  15   1        268.17        272.40         5.12 o                         
  -1  15   1         29.20         27.19         0.89 o                         
   0  15   1        255.47        274.98         4.53 o                         
   1  15   1        492.93        491.87         7.73 o                         
   2  15   1         43.26         39.34         1.17 o                         
   3  15   1          6.13          4.43         0.70 o                         
   4  15   1         80.29         77.38         2.76 o                         
  -3  16   1         24.95         27.68         0.97 o                         
  -2  16   1        107.67        106.54         3.12 o                         
  -1  16   1         91.05         86.13         1.74 o                         
   0  16   1        161.10        156.96         2.68 o                         
   1  16   1          1.49          1.63         0.65 o                         
   2  16   1         13.40         12.55         0.78 o                         
   3  16   1        424.78        414.23         8.91 o                         
  -1  17   1          6.88          6.36         0.48 o                         
   0  17   1          5.26         11.05         0.82 o                         
   1  17   1        140.53        144.04         3.34 o                         
  -9   0   2         32.42         36.62         1.77 o                         
  -8   0   2        524.81        510.64        11.28 o                         
  -7   0   2        105.37        112.41         4.53 o                         
  -6   0   2         47.16         37.84         2.03 o                         
  -5   0   2        223.20        166.53        12.80 o                         
  -4   0   2      21291.47      19280.53       414.43 o                         
  -3   0   2         39.44         34.71         1.38 o                         
  -1   0   2       4026.02       3412.40        72.17 o                         
   1   0   2       4335.14       3903.19       156.71 o                         
   2   0   2       1595.91       1503.14        31.81 o                         
   3   0   2        827.73        770.22        13.60 o                         
   4   0   2       1769.53       1809.62        31.53 o                         
   5   0   2          2.40          7.07         1.58 o                         
   6   0   2        118.49        112.45         4.13 o                         
   7   0   2         21.53         22.17         3.15 o                         
   8   0   2        315.87        333.11        10.63 o                         
  -8   1   2         26.72         26.22         0.98 o                         
  -7   1   2          6.42          6.27         1.04 o                         
  -6   1   2         18.82         18.17         1.30 o                         
  -5   1   2         93.02         97.14         2.46 o                         
  -4   1   2        132.53        120.81         2.50 o                         
  -3   1   2       1169.32       1106.14        16.74 o                         
  -2   1   2        747.79        693.17        10.46 o                         
  -1   1   2        451.05        359.92         5.41 o                         
   0   1   2       2290.73       2285.14        48.17 o                         
   1   1   2          1.09          3.22         0.16 o                         
   2   1   2        578.47        598.34         9.06 o                         
   3   1   2        159.57        175.90         2.45 o                         
   4   1   2        418.42        464.46        14.22 o                         
   5   1   2         91.86         93.22         2.06 o                         
   6   1   2          4.38          4.21         0.64 o                         
   7   1   2          8.39          8.45         0.82 o                         
   8   1   2          1.34          1.40         0.41 o                         
  -8   2   2        110.41        110.80         2.39 o                         
  -7   2   2         25.03         29.72         1.90 o                         
  -6   2   2        380.43        397.90         9.33 o                         
  -5   2   2         28.68         34.24         1.60 o                         
  -4   2   2         83.28        102.81         6.31 o                         
  -3   2   2         56.70         61.72         1.41 o                         
  -2   2   2       1640.99       1542.91        28.10 o                         
  -1   2   2       1999.41       1743.26        26.31 o                         
   0   2   2       1018.13        899.03        43.73 o                         
   1   2   2       4211.68       3907.91        67.44 o                         
   2   2   2          4.57          5.00         0.34 o                         
   3   2   2        805.32        798.32         9.98 o                         
   4   2   2        646.69        615.07        16.30 o                         
   5   2   2       1018.23       1040.56        16.04 o                         
   6   2   2        203.56        214.17         7.61 o                         
   7   2   2        177.10        177.63         3.34 o                         
   8   2   2        302.13        288.76         4.72 o                         
  -8   3   2          9.36          7.87         0.79 o                         
  -7   3   2          6.09          6.13         0.90 o                         
  -6   3   2          0.33          1.01         0.50 o                         
  -5   3   2         27.91         26.23         1.60 o                         
  -4   3   2          0.99          1.45         0.52 o                         
  -3   3   2         67.31         65.62         1.48 o                         
  -2   3   2        705.31        696.91        10.63 o                         
  -1   3   2         31.30         30.82         0.71 o                         
   0   3   2        922.28        830.18        14.36 o                         
   1   3   2        513.77        493.18         8.68 o                         
   2   3   2          6.59          7.38         0.38 o                         
   3   3   2         29.22         31.38         0.78 o                         
   4   3   2        155.49        156.73         2.47 o                         
   5   3   2         86.65         96.22         2.16 o                         
   6   3   2         18.64         19.82         1.05 o                         
   7   3   2        590.41        603.32        12.79 o                         
   8   3   2          2.02          1.16         0.55 o                         
  -8   4   2        530.93        530.04         9.51 o                         
  -7   4   2         64.53         64.89         1.87 o                         
  -6   4   2        245.87        242.94         4.95 o                         
  -5   4   2        111.09        109.50         2.64 o                         
  -4   4   2        935.98        912.86        19.91 o                         
  -3   4   2          7.61         12.77         0.80 o                         
  -2   4   2       1775.19       1615.70        21.66 o                         
  -1   4   2       1780.82       1649.91        28.53 o                         
   0   4   2         42.08         41.50         1.02 o                         
   1   4   2       1059.43        919.52        15.99 o                         
   2   4   2       1708.40       1656.09        32.61 o                         
   3   4   2        289.21        295.09         5.94 o                         
   4   4   2       1723.46       1698.08        25.62 o                         
   5   4   2         88.52         85.85         1.98 o                         
   6   4   2          0.38          0.76         0.57 o                         
   7   4   2          4.29          4.72         1.02 o                         
   8   4   2        314.23        318.34        10.24 o                         
  -8   5   2         62.76         57.81         1.81 o                         
  -7   5   2        393.86        400.64        12.02 o                         
  -6   5   2         28.41         24.96         1.27 o                         
  -5   5   2        249.59        260.65         4.97 o                         
  -4   5   2        136.04        137.16         2.20 o                         
  -3   5   2        163.98        159.17         3.45 o                         
  -2   5   2         64.74         71.02         1.55 o                         
  -1   5   2        974.95        973.12        14.77 o                         
   0   5   2       1567.73       1435.48        24.89 o                         
   1   5   2       1104.04       1173.52        17.74 o                         
   2   5   2        339.37        345.23         5.00 o                         
   3   5   2        883.81        908.57        27.84 o                         
   4   5   2          3.60          6.24         0.72 o                         
   5   5   2         79.10         85.11         1.96 o                         
   6   5   2          0.22          1.69         1.09 o                         
   7   5   2        244.22        230.02         5.77 o                         
   8   5   2        119.91        119.89         4.33 o                         
  -8   6   2        188.78        183.41         4.32 o                         
  -7   6   2         50.71         49.17         3.15 o                         
  -6   6   2        201.07        210.03         4.38 o                         
  -5   6   2        220.35        220.27         3.98 o                         
  -4   6   2         85.71         66.75         1.50 o                         
  -3   6   2         47.70         53.12         2.02 o                         
  -2   6   2        571.92        558.54        12.53 o                         
  -1   6   2       1220.77       1158.18        17.60 o                         
   0   6   2         46.20         50.06         1.21 o                         
   1   6   2        713.24        698.99         9.63 o                         
   2   6   2        677.05        663.07        11.76 o                         
   3   6   2          1.01          2.85         0.77 o                         
   4   6   2         34.09         33.73         2.21 o                         
   5   6   2        347.99        355.34         6.00 o                         
   6   6   2        198.52        197.87         4.20 o                         
   7   6   2        164.04        168.98         5.02 o                         
   8   6   2        193.81        187.23         6.10 o                         
  -8   7   2          0.35          0.00         0.79 o                         
  -7   7   2         27.65         30.98         1.22 o                         
  -6   7   2          6.46          8.96         2.07 o                         
  -5   7   2        536.90        574.93         9.18 o                         
  -4   7   2         85.35         97.20         1.90 o                         
  -3   7   2       3145.67       3125.35        41.70 o                         
  -2   7   2         47.32         44.39         3.54 o                         
  -1   7   2       1019.01       1266.49        22.28 o                         
   0   7   2         71.47         66.10         1.81 o                         
   1   7   2       1542.62       1788.96        26.95 o                         
   2   7   2        251.68        250.18         4.42 o                         
   3   7   2        286.15        328.16         4.65 o                         
   4   7   2         15.69         18.16         1.24 o                         
   5   7   2          0.14          1.13         0.64 o                         
   6   7   2        271.20        277.29         8.06 o                         
   7   7   2          5.95          3.67         1.08 o                         
  -7   8   2         43.81         43.16         1.38 o                         
  -6   8   2        168.96        173.59         8.76 o                         
  -5   8   2        126.11        132.16         2.45 o                         
  -4   8   2         39.60         45.26         1.38 o                         
  -3   8   2         34.60         35.90         1.09 o                         
  -2   8   2         19.93         12.02         0.81 o                         
  -1   8   2        124.62        117.79         2.13 o                         
   0   8   2         79.38        108.65         6.89 o                         
   1   8   2         93.04         68.02         1.51 o                         
   2   8   2       1891.87       1854.97        27.93 o                         
   3   8   2        142.28        129.13         2.13 o                         
   4   8   2        557.13        575.01         8.22 o                         
   5   8   2        121.05        124.33         2.94 o                         
   6   8   2         18.00         15.84         0.97 o                         
   7   8   2          0.37         -0.12         0.51 o                         
  -7   9   2         98.61         96.33         2.83 o                         
  -6   9   2         25.71         31.66         1.56 o                         
  -5   9   2         12.04         13.38         1.06 o                         
  -4   9   2          8.67          6.60         0.70 o                         
  -3   9   2          2.00          1.28         0.42 o                         
  -2   9   2          0.28          1.50         0.52 o                         
  -1   9   2         25.47         30.13         0.93 o                         
   0   9   2        400.00        399.88         6.42 o                         
   1   9   2         53.10         48.17         1.15 o                         
   2   9   2        146.91        144.22         2.52 o                         
   3   9   2        453.61        456.63         6.04 o                         
   4   9   2         40.95         44.46         1.41 o                         
   5   9   2        582.91        613.98        16.54 o                         
   6   9   2        125.75        131.90         3.67 o                         
   7   9   2          8.25          7.68         0.98 o                         
  -7  10   2         55.34         50.41         2.56 o                         
  -6  10   2        109.25        108.95         3.11 o                         
  -5  10   2       1576.18       1623.94        42.45 o                         
  -4  10   2         77.33         76.63         1.62 o                         
  -3  10   2         25.82         27.10         1.13 o                         
  -2  10   2        950.26        934.41        26.56 o                         
  -1  10   2       3075.96       2997.58        36.57 o                         
   0  10   2          1.18          2.20         0.51 o                         
   1  10   2       1381.92       1346.90        18.30 o                         
   2  10   2       1441.83       1544.68        20.97 o                         
   3  10   2          0.37          2.22         1.45 o                         
   4  10   2         62.17         57.81         1.90 o                         
   5  10   2        486.36        486.92         8.97 o                         
   6  10   2          1.35          2.68         0.79 o                         
  -6  11   2         24.52         21.74         1.23 o                         
  -5  11   2         54.36         56.07         1.44 o                         
  -4  11   2          4.51          6.46         0.76 o                         
  -3  11   2        504.29        552.77         7.91 o                         
  -2  11   2         82.79         84.25         1.56 o                         
  -1  11   2         38.97         46.92         1.30 o                         
   0  11   2          7.59         13.93         0.86 o                         
   1  11   2       1103.40       1140.68        15.62 o                         
   2  11   2        197.48        197.03         3.22 o                         
   3  11   2        944.59        971.43        17.35 o                         
   4  11   2         79.67         89.91         3.08 o                         
   5  11   2         28.64         31.05         1.65 o                         
   6  11   2         40.96         36.86         3.05 o                         
  -6  12   2        181.41        174.10         7.48 o                         
  -5  12   2         47.86         47.37         1.26 o                         
  -4  12   2        821.91        774.60        10.88 o                         
  -3  12   2          6.03          7.18         0.74 o                         
  -2  12   2       1973.01       1943.02        29.26 o                         
  -1  12   2         50.79         52.03         1.38 o                         
   0  12   2       1214.16       1268.04        18.54 o                         
   1  12   2         21.40         19.80         0.96 o                         
   2  12   2         36.10         25.78         1.14 o                         
   3  12   2          7.03          6.14         1.21 o                         
   4  12   2         27.03         22.19         1.24 o                         
   5  12   2        281.44        293.75         9.84 o                         
  -5  13   2          4.79          3.93         0.62 o                         
  -4  13   2         17.13         18.56         0.78 o                         
  -3  13   2        177.71        161.40         4.08 o                         
  -2  13   2        112.70        116.68         2.36 o                         
  -1  13   2        322.19        316.55         5.29 o                         
   0  13   2        266.28        294.99         4.45 o                         
   1  13   2          3.30          5.06         0.57 o                         
   2  13   2         84.15         88.72         2.67 o                         
   3  13   2        115.94        108.39         2.61 o                         
   4  13   2        136.87        143.27         3.14 o                         
  -4  14   2          2.76          4.13         0.65 o                         
  -3  14   2         19.60         19.94         0.87 o                         
  -2  14   2         27.85         24.39         0.91 o                         
  -1  14   2         75.45         86.84         1.85 o                         
   0  14   2         65.51         80.00         3.24 o                         
   1  14   2          0.69          1.71         0.46 o                         
   2  14   2        412.35        440.69         8.03 o                         
   3  14   2         19.27         13.20         0.97 o                         
   4  14   2          0.87          1.38         0.79 o                         
  -4  15   2         49.48         49.03         1.39 o                         
  -3  15   2         92.99         82.22         1.65 o                         
  -2  15   2        160.42        161.23         2.92 o                         
  -1  15   2        148.26        140.39         2.56 o                         
   0  15   2        176.78        175.99         3.05 o                         
   1  15   2        182.41        195.56         3.30 o                         
   2  15   2         28.98         27.26         0.99 o                         
   3  15   2        381.58        399.29        11.32 o                         
  -3  16   2          5.41          5.67         1.15 o                         
  -2  16   2         24.73         22.26         0.80 o                         
  -1  16   2        134.92        134.22         2.36 o                         
   0  16   2          2.15          2.58         0.52 o                         
   1  16   2         85.10         81.44         1.82 o                         
   2  16   2          7.05          6.61         0.70 o                         
   0  17   2        217.41        202.88         4.52 o                         
  -8   1   3         92.88         97.53         2.23 o                         
  -7   1   3          4.07          6.02         0.95 o                         
  -6   1   3       1106.51       1136.27        17.33 o                         
  -5   1   3          3.96          5.05         0.75 o                         
  -4   1   3       7064.04       6466.75       110.82 o                         
  -3   1   3         26.16         20.22         0.76 o                         
  -2   1   3       3263.93       3201.53        48.14 o                         
  -1   1   3        591.34        538.35         8.07 o                         
   0   1   3        432.72        421.57         8.91 o                         
   1   1   3       2023.47       2032.94        81.70 o                         
   2   1   3       1915.84       1806.50        22.01 o                         
   3   1   3        585.86        545.49         7.92 o                         
   4   1   3          6.35          9.55         0.69 o                         
   5   1   3        178.50        179.11         3.44 o                         
   6   1   3        425.27        435.88         7.20 o                         
   7   1   3          4.54          5.76         0.70 o                         
   8   1   3         83.93         80.53         1.82 o                         
  -8   2   3          2.49          1.95         0.55 o                         
  -7   2   3          3.11          4.84         0.90 o                         
  -6   2   3         21.52         21.78         1.51 o                         
  -5   2   3          0.63         -0.31         0.48 o                         
  -4   2   3          0.34          0.15         0.52 o                         
  -3   2   3        844.65        877.77        12.03 o                         
  -2   2   3        337.69        335.24         5.27 o                         
  -1   2   3         29.80         34.66         0.74 o                         
   0   2   3        437.76        470.91         8.15 o                         
   1   2   3       1836.03       1867.92        67.92 o                         
   2   2   3        696.06        756.36         9.35 o                         
   3   2   3        746.24        885.32        11.05 o                         
   4   2   3          9.14          9.38         0.78 o                         
   5   2   3        482.32        535.53        10.09 o                         
   6   2   3          2.17          1.47         0.42 o                         
   7   2   3        175.23        169.51         2.83 o                         
   8   2   3         16.15         17.85         0.95 o                         
  -8   3   3          7.10          9.13         0.71 o                         
  -7   3   3         41.88         49.29         1.37 o                         
  -6   3   3        307.18        309.67         6.00 o                         
  -5   3   3         95.68         98.38         2.48 o                         
  -4   3   3        862.38        856.21        36.84 o                         
  -3   3   3          5.92          8.42         0.78 o                         
  -2   3   3        648.88        626.00         9.60 o                         
  -1   3   3        694.17        627.80        10.95 o                         
   0   3   3        748.78        772.64        22.21 o                         
   1   3   3        998.64        985.02        16.98 o                         
   2   3   3       2406.07       2242.03        29.89 o                         
   3   3   3       1327.68       1286.33        25.70 o                         
   4   3   3        367.78        395.83         5.79 o                         
   5   3   3        354.54        366.58         6.17 o                         
   6   3   3         97.54         97.05         2.18 o                         
   7   3   3        201.82        196.03         6.19 o                         
   8   3   3          0.80          0.59         0.59 o                         
  -8   4   3          6.17          6.99         0.68 o                         
  -7   4   3          0.36          1.85         0.73 o                         
  -6   4   3        107.16        116.36         2.79 o                         
  -5   4   3         83.76         83.68         1.89 o                         
  -4   4   3        133.68        142.37         2.39 o                         
  -3   4   3         33.81         39.42         1.36 o                         
  -2   4   3         11.31         12.09         0.61 o                         
  -1   4   3        377.98        372.47         5.86 o                         
   0   4   3        142.47        134.41         2.65 o                         
   1   4   3         16.05         10.10         0.71 o                         
   2   4   3         31.35         45.90         1.41 o                         
   3   4   3       1223.64       1199.98        22.98 o                         
   4   4   3          0.23          0.69         0.70 o                         
   5   4   3         26.61         29.13         1.85 o                         
   6   4   3        225.08        228.42         5.71 o                         
   7   4   3         26.96         27.67         0.97 o                         
   8   4   3          0.11          0.39         0.39 o                         
  -8   5   3        645.37        630.64        11.14 o                         
  -7   5   3        241.20        251.40         4.48 o                         
  -6   5   3         10.00         10.25         1.03 o                         
  -5   5   3        389.47        391.44         5.74 o                         
  -4   5   3       2165.78       2070.56        25.35 o                         
  -3   5   3        888.49        869.27        15.57 o                         
  -2   5   3        159.65        148.26         3.30 o                         
  -1   5   3       2062.81       1875.67        28.11 o                         
   0   5   3       6482.23       6758.14       116.85 o                         
   1   5   3       1127.70       1172.76        17.67 o                         
   2   5   3       4302.42       4131.70        54.90 o                         
   3   5   3       2137.00       2054.29        30.94 o                         
   4   5   3          4.47          2.55         0.46 o                         
   5   5   3        424.55        440.76         6.91 o                         
   6   5   3        724.78        721.95        13.78 o                         
   7   5   3          8.50          6.55         0.72 o                         
   8   5   3        387.14        361.66        11.22 o                         
  -8   6   3          8.96          9.63         0.89 o                         
  -7   6   3          9.52         11.80         0.83 o                         
  -6   6   3          0.17          0.21         0.55 o                         
  -5   6   3       1258.65       1367.15        18.60 o                         
  -4   6   3         17.32         19.41         0.86 o                         
  -3   6   3        877.15        934.26        15.19 o                         
  -2   6   3        427.73        440.87        10.02 o                         
  -1   6   3         14.41         16.52         0.87 o                         
   0   6   3        323.41        359.00         6.00 o                         
   1   6   3        416.06        432.63         7.62 o                         
   2   6   3        746.05        745.47        13.89 o                         
   3   6   3         30.71         27.30         0.96 o                         
   4   6   3        123.12        131.67         2.39 o                         
   5   6   3        328.82        332.65         9.37 o                         
   6   6   3          7.76         10.30         0.87 o                         
   7   6   3         19.76         18.52         1.13 o                         
  -8   7   3         66.35         56.94         1.89 o                         
  -7   7   3        126.90        126.41         3.80 o                         
  -6   7   3          4.42          7.05         1.13 o                         
  -5   7   3         21.78         18.69         0.99 o                         
  -4   7   3         85.37         74.12         1.59 o                         
  -3   7   3          0.80          0.86         0.42 o                         
  -2   7   3         85.92         77.10         2.01 o                         
  -1   7   3         88.74         79.67         2.08 o                         
   0   7   3        459.22        477.95         8.87 o                         
   1   7   3        346.95        356.29         6.14 o                         
   2   7   3        392.02        379.68         5.55 o                         
   3   7   3        451.07        453.09         6.12 o                         
   4   7   3         95.77         98.28         1.95 o                         
   5   7   3        450.80        454.50         7.45 o                         
   6   7   3        645.04        635.40        11.59 o                         
   7   7   3         31.55         33.28         2.95 o                         
  -7   8   3          0.25         -0.44         0.52 o                         
  -6   8   3          6.03          4.51         0.89 o                         
  -5   8   3        140.91        133.91         3.60 o                         
  -4   8   3         65.50         71.72         1.56 o                         
  -3   8   3         58.97         66.89         1.46 o                         
  -2   8   3        416.38        398.44         5.25 o                         
  -1   8   3        435.75        477.03         5.76 o                         
   0   8   3        205.91        181.46         2.94 o                         
   1   8   3          2.89          5.81         0.61 o                         
   2   8   3        627.64        665.93         9.33 o                         
   3   8   3        376.43        384.58         5.67 o                         
   4   8   3        388.92        384.60         5.72 o                         
   5   8   3         20.48         20.25         1.08 o                         
   6   8   3         31.08         27.45         1.08 o                         
   7   8   3         13.84         14.42         1.01 o                         
  -7   9   3        236.70        236.01         5.63 o                         
  -6   9   3        108.31        108.67         4.04 o                         
  -5   9   3         48.17         51.01         1.28 o                         
  -4   9   3        813.76        838.66        11.69 o                         
  -3   9   3        341.50        359.33         5.37 o                         
  -2   9   3        370.10        382.28         5.10 o                         
  -1   9   3        144.49        143.19         2.41 o                         
   0   9   3       1468.86       1503.69        25.98 o                         
   1   9   3         49.95         46.06         1.25 o                         
   2   9   3       1529.62       1564.20        21.52 o                         
   3   9   3        235.80        230.22         6.02 o                         
   4   9   3        785.23        777.48        10.88 o                         
   5   9   3         24.87         22.15         1.32 o                         
   6   9   3         76.89         73.11         1.84 o                         
   7   9   3         43.09         38.39         1.77 o                         
  -7  10   3          5.57          4.13         0.98 o                         
  -6  10   3         18.89         19.63         1.27 o                         
  -5  10   3       1102.28       1157.07        38.39 o                         
  -4  10   3          6.67          5.51         0.70 o                         
  -3  10   3       1486.41       1526.59        20.76 o                         
  -2  10   3         37.19         44.37         1.14 o                         
  -1  10   3        173.96        168.38         2.78 o                         
   0  10   3          1.63          2.71         0.45 o                         
   1  10   3        987.14       1014.98        13.95 o                         
   2  10   3        150.03        175.82         3.32 o                         
   3  10   3       1618.76       1625.41        24.73 o                         
   4  10   3         35.69         40.15         1.51 o                         
   5  10   3        280.30        256.14         5.03 o                         
   6  10   3          1.75          2.33         0.66 o                         
  -6  11   3         35.13         35.96         1.42 o                         
  -5  11   3        112.36        112.30         1.98 o                         
  -4  11   3        183.99        197.75         3.17 o                         
  -3  11   3        200.64        212.14         3.41 o                         
  -2  11   3        258.04        269.98         4.14 o                         
  -1  11   3        147.24        138.07         2.39 o                         
   0  11   3         15.54         17.39         0.88 o                         
   1  11   3         22.42         17.09         1.16 o                         
   2  11   3        109.96        109.16         2.68 o                         
   3  11   3        478.11        501.54        12.18 o                         
   4  11   3         93.95         90.83         2.83 o                         
   5  11   3        204.74        209.67         7.68 o                         
  -6  12   3         69.01         64.38         2.56 o                         
  -5  12   3          6.58          7.68         0.60 o                         
  -4  12   3         53.91         57.84         1.27 o                         
  -3  12   3         21.41         21.26         1.25 o                         
  -2  12   3         59.38         57.10         1.32 o                         
  -1  12   3        437.78        447.40         7.28 o                         
   0  12   3        625.68        608.87         8.65 o                         
   1  12   3        390.93        429.00         6.23 o                         
   2  12   3        681.76        675.57        12.28 o                         
   3  12   3          0.20          2.03         0.70 o                         
   4  12   3        238.03        236.02         5.77 o                         
   5  12   3         40.58         44.70         4.33 o                         
  -5  13   3         59.40         52.58         1.32 o                         
  -4  13   3        703.51        676.09        10.44 o                         
  -3  13   3         45.28         46.32         1.23 o                         
  -2  13   3        528.31        525.36         8.37 o                         
  -1  13   3          6.13          7.08         0.71 o                         
   0  13   3        219.94        252.60         3.91 o                         
   1  13   3         28.18         35.57         1.05 o                         
   2  13   3        370.32        359.77        19.89 o                         
   3  13   3        127.30        125.13         3.34 o                         
   4  13   3         18.40         13.98         1.58 o                         
  -4  14   3         12.17         13.44         0.71 o                         
  -3  14   3        510.87        490.99         9.87 o                         
  -2  14   3         43.38         45.60         1.18 o                         
  -1  14   3        205.22        186.20         2.97 o                         
   0  14   3        113.51        112.45         2.00 o                         
   1  14   3         27.56         39.38         1.11 o                         
   2  14   3          0.85          0.59         0.47 o                         
   3  14   3        106.08        118.64         3.06 o                         
   4  14   3        225.73        218.93         7.09 o                         
  -4  15   3        235.08        251.80         5.57 o                         
  -3  15   3         77.57         72.98         1.53 o                         
  -2  15   3         77.41         84.77         1.61 o                         
  -1  15   3        222.44        212.71         3.24 o                         
   0  15   3        152.99        147.02         2.61 o                         
   1  15   3         11.70         13.23         1.05 o                         
   2  15   3          7.72          6.58         0.76 o                         
   3  15   3        484.56        483.14        14.77 o                         
  -2  16   3        101.95        101.54         3.53 o                         
  -1  16   3         51.45         46.44         1.03 o                         
   0  16   3          0.40          0.64         0.30 o                         
   1  16   3        248.54        235.69         5.43 o                         
   2  16   3        153.22        153.85         3.62 o                         
  -8   0   4        319.97        287.65         9.45 o                         
  -7   0   4        270.88        275.83         9.45 o                         
  -6   0   4       8677.95       8676.07       235.19 o                         
  -5   0   4          8.08          8.86         1.07 o                         
  -4   0   4      12312.59      11250.22       235.33 o                         
  -3   0   4       2395.50       2165.64        93.43 o                         
  -2   0   4       1548.75       1554.95        33.37 o                         
  -1   0   4        210.80        253.00         5.50 o                         
   2   0   4       1979.34       2049.33        43.16 o                         
   3   0   4        216.26        263.03         9.06 o                         
   4   0   4        367.28        338.15         6.47 o                         
   5   0   4         90.04         94.41         2.97 o                         
   6   0   4        209.23        219.23        11.12 o                         
   7   0   4        400.83        411.47         9.53 o                         
   8   0   4         89.61         84.94         2.56 o                         
  -8   1   4          3.70          4.17         0.70 o                         
  -7   1   4        111.75        125.46         2.84 o                         
  -6   1   4          0.89          1.93         0.52 o                         
  -5   1   4        138.11        149.07         5.07 o                         
  -4   1   4       1171.63       1139.51        20.12 o                         
  -2   1   4        652.65        649.55         9.92 o                         
  -1   1   4          7.73          6.08         0.30 o                         
   0   1   4       1333.15       1349.58        55.23 o                         
   2   1   4         78.47         84.37         1.53 o                         
   3   1   4         78.56         82.21         2.78 o                         
   4   1   4         17.83         13.83         0.71 o                         
   5   1   4         21.57         25.25         1.10 o                         
   6   1   4          2.20          2.09         0.46 o                         
   7   1   4          3.91          3.69         0.60 o                         
   8   1   4         45.01         43.33         1.39 o                         
  -8   2   4         11.61         12.45         0.76 o                         
  -7   2   4         50.63         54.36         1.63 o                         
  -6   2   4          5.75          5.93         0.58 o                         
  -5   2   4          5.69          4.48         0.65 o                         
  -4   2   4        479.44        524.37         9.51 o                         
  -3   2   4        992.68        949.36        13.35 o                         
  -2   2   4         48.14         44.68         0.98 o                         
  -1   2   4         12.82          8.03         0.33 o                         
   0   2   4       2320.28       2275.00        48.03 o                         
   1   2   4       2079.02       2027.10        50.83 o                         
   2   2   4        793.16        842.58        17.62 o                         
   3   2   4       2113.38       2119.08        45.11 o                         
   4   2   4        677.51        686.93         9.65 o                         
   5   2   4         46.89         49.95         1.29 o                         
   6   2   4        145.26        148.21         2.58 o                         
   7   2   4        905.64        892.87        12.32 o                         
   8   2   4         12.60         10.79         0.80 o                         
  -8   3   4          0.02         -0.08         0.38 o                         
  -7   3   4          0.34          0.29         0.36 o                         
  -6   3   4        186.57        189.09         2.82 o                         
  -5   3   4         19.65         26.90         1.10 o                         
  -4   3   4         41.66         41.52         1.14 o                         
  -3   3   4         73.08         69.66         1.85 o                         
  -2   3   4        101.42         96.06         1.64 o                         
  -1   3   4        282.86        280.61         5.04 o                         
   0   3   4        166.81        170.55         2.97 o                         
   1   3   4        278.74        276.08         7.58 o                         
   2   3   4         60.86         55.85         1.06 o                         
   3   3   4        850.44        900.84        12.40 o                         
   4   3   4        112.50        113.05         2.33 o                         
   5   3   4        810.94        890.87        14.11 o                         
   6   3   4         99.54         98.60         2.55 o                         
   7   3   4        245.85        234.40         3.69 o                         
   8   3   4        115.73        110.24         3.74 o                         
  -8   4   4          1.83          1.99         0.52 o                         
  -7   4   4        163.88        168.60         3.75 o                         
  -6   4   4        531.79        570.34         8.51 o                         
  -5   4   4          0.61          1.60         0.82 o                         
  -4   4   4        126.36        127.19         3.07 o                         
  -3   4   4        511.11        475.16         8.87 o                         
  -2   4   4        585.20        568.41         7.94 o                         
  -1   4   4        223.20        269.19         4.33 o                         
   0   4   4       5475.00       5299.52       111.85 o                         
   1   4   4        535.34        547.10         6.86 o                         
   2   4   4       1762.98       1760.39        25.33 o                         
   3   4   4         32.22         29.01         1.11 o                         
   4   4   4         68.62         65.41         2.51 o                         
   5   4   4         98.92        108.33         2.91 o                         
   6   4   4        494.60        497.16         8.43 o                         
   7   4   4        307.50        297.90         7.27 o                         
  -8   5   4          0.06          0.32         0.37 o                         
  -7   5   4          1.23          1.61         0.55 o                         
  -6   5   4          3.15          2.56         0.67 o                         
  -5   5   4          2.22          5.01         0.66 o                         
  -4   5   4        106.67        114.70         1.89 o                         
  -3   5   4        177.52        196.20         3.13 o                         
  -2   5   4        322.08        301.17        11.00 o                         
  -1   5   4        995.25       1066.36        16.22 o                         
   0   5   4         20.05         26.36         0.79 o                         
   1   5   4       2546.09       2518.76        30.67 o                         
   2   5   4        232.92        251.28         5.07 o                         
   3   5   4         60.39         46.53         1.93 o                         
   4   5   4        141.51        140.26         2.80 o                         
   5   5   4        132.01        129.15         2.73 o                         
   6   5   4         67.03         72.30         1.80 o                         
   7   5   4         48.99         45.61         1.25 o                         
  -8   6   4         19.39         16.24         1.67 o                         
  -7   6   4        109.94        106.74         3.18 o                         
  -6   6   4         79.50         86.25         1.74 o                         
  -5   6   4         32.27         31.72         1.44 o                         
  -4   6   4         48.72         45.43         1.11 o                         
  -3   6   4        427.50        406.28         5.41 o                         
  -2   6   4        884.42        865.63        70.09 o                         
  -1   6   4        119.02        135.08         3.02 o                         
   0   6   4       1271.01       1229.78        21.48 o                         
   1   6   4        119.37        111.45         2.19 o                         
   2   6   4         55.44         44.96         1.24 o                         
   3   6   4        398.47        388.46         5.20 o                         
   4   6   4        166.92        175.57         3.08 o                         
   5   6   4         55.45         57.91         1.40 o                         
   6   6   4        116.71        113.82         2.37 o                         
   7   6   4         42.54         47.76         1.70 o                         
  -8   7   4          0.84          0.20         0.59 o                         
  -7   7   4        560.12        554.35         8.66 o                         
  -6   7   4         13.82         13.56         0.83 o                         
  -5   7   4        566.86        592.40         7.80 o                         
  -4   7   4         13.49         14.38         0.98 o                         
  -3   7   4        425.08        470.90         6.13 o                         
  -2   7   4         88.99         92.12         1.53 o                         
  -1   7   4        452.67        511.23         6.63 o                         
   0   7   4        855.22        863.98        21.13 o                         
   1   7   4          8.06          3.76         0.62 o                         
   2   7   4        276.19        259.62         4.00 o                         
   3   7   4         13.31         18.60         0.87 o                         
   4   7   4        391.39        411.43         6.07 o                         
   5   7   4         66.99         65.72         1.46 o                         
   6   7   4        347.87        328.81         6.25 o                         
   7   7   4         10.20         11.07         0.86 o                         
  -7   8   4         75.06         78.89         2.55 o                         
  -6   8   4          4.77          5.92         0.85 o                         
  -5   8   4          0.20          1.26         0.43 o                         
  -4   8   4         28.48         29.66         1.21 o                         
  -3   8   4          2.20          4.00         0.74 o                         
  -2   8   4       1046.07       1113.02        13.88 o                         
  -1   8   4        149.18        127.37         2.20 o                         
   0   8   4       2352.33       2286.57        27.92 o                         
   1   8   4         72.65         78.49         1.53 o                         
   2   8   4        771.63        781.45         9.93 o                         
   3   8   4        280.27        272.41         4.21 o                         
   4   8   4        184.24        183.13         3.06 o                         
   5   8   4        100.00        111.24         3.59 o                         
   6   8   4        533.87        544.81         9.89 o                         
   7   8   4        235.81        226.80         7.29 o                         
  -7   9   4          6.74          6.89         0.98 o                         
  -6   9   4         27.19         26.78         1.15 o                         
  -5   9   4          4.64          6.58         0.69 o                         
  -4   9   4         18.57         20.15         0.91 o                         
  -3   9   4          8.33          7.24         0.71 o                         
  -2   9   4        139.74        148.97         2.31 o                         
  -1   9   4         48.70         57.75         1.34 o                         
   0   9   4          7.07          8.62         0.90 o                         
   1   9   4       1849.05       1879.84        21.39 o                         
   2   9   4        123.97        114.15         1.99 o                         
   3   9   4        649.52        673.85        10.65 o                         
   4   9   4        295.60        300.79         4.59 o                         
   5   9   4         27.61         23.18         1.13 o                         
   6   9   4         13.01         13.43         0.85 o                         
  -7  10   4        502.75        485.90        14.96 o                         
  -6  10   4        150.24        150.20         3.28 o                         
  -5  10   4         54.37         56.15         1.28 o                         
  -4  10   4        398.73        439.51         6.42 o                         
  -3  10   4       1329.16       1338.68        18.30 o                         
  -2  10   4        543.81        566.99         8.03 o                         
  -1  10   4        909.57        908.91        12.52 o                         
   0  10   4        729.77        773.26         9.86 o                         
   1  10   4        296.91        308.54         4.24 o                         
   2  10   4         99.65         79.08         3.24 o                         
   3  10   4        406.51        390.07         6.45 o                         
   4  10   4         10.53          9.57         2.66 o                         
   5  10   4         54.79         64.78         2.18 o                         
  -6  11   4          0.29          0.98         0.59 o                         
  -5  11   4        210.24        221.61         3.39 o                         
  -4  11   4          5.53          7.31         0.71 o                         
  -3  11   4         75.52         75.56         1.75 o                         
  -2  11   4        126.00        131.97         2.29 o                         
  -1  11   4       1751.38       1800.03        24.30 o                         
   0  11   4        581.98        593.70         7.70 o                         
   1  11   4       1033.76       1070.02        14.72 o                         
   2  11   4         25.76         24.39         1.24 o                         
   3  11   4         23.56         20.91         1.31 o                         
   4  11   4        138.89        139.39         3.06 o                         
   5  11   4         12.69         16.34         2.36 o                         
  -6  12   4        616.71        563.46        17.13 o                         
  -5  12   4          1.76          1.12         0.31 o                         
  -4  12   4       1292.36       1259.06        19.10 o                         
  -3  12   4          1.49          1.87         0.57 o                         
  -2  12   4         84.40         92.77         1.76 o                         
  -1  12   4        167.07        164.85         2.73 o                         
   0  12   4         90.30         75.51         1.58 o                         
   1  12   4         97.35        118.57         2.15 o                         
   2  12   4         92.86         79.02         2.11 o                         
   3  12   4        387.97        419.74        13.39 o                         
   4  12   4         68.90         73.44         3.15 o                         
  -5  13   4        137.22        131.98         2.61 o                         
  -4  13   4         10.53         10.90         0.63 o                         
  -3  13   4         47.98         47.36         1.34 o                         
  -2  13   4         97.95        102.70         1.88 o                         
  -1  13   4        199.97        221.64         3.48 o                         
   0  13   4          0.68          2.31         0.65 o                         
   1  13   4        286.75        284.14         5.91 o                         
   2  13   4        528.60        539.02        15.85 o                         
   3  13   4         14.28         10.24         1.18 o                         
   4  13   4        145.14        145.29         4.92 o                         
  -4  14   4         11.96         11.01         0.56 o                         
  -3  14   4         17.26         17.24         0.75 o                         
  -2  14   4        271.91        286.90         4.27 o                         
  -1  14   4          0.68          1.80         0.54 o                         
   0  14   4        168.33        180.08         2.88 o                         
   1  14   4        165.70        145.04         2.43 o                         
   2  14   4          8.83          9.52         0.97 o                         
   3  14   4        222.12        221.29         7.29 o                         
  -3  15   4          0.32          0.62         0.29 o                         
  -2  15   4         38.94         36.93         0.89 o                         
  -1  15   4        513.00        548.41         7.64 o                         
   0  15   4          3.27          4.03         0.51 o                         
   1  15   4        452.80        515.99        11.35 o                         
   2  15   4        217.14        208.87         4.80 o                         
   3  15   4         62.53         74.62         2.76 o                         
  -2  16   4          5.64          5.69         0.55 o                         
  -1  16   4         58.23         54.34         1.13 o                         
   0  16   4          1.36          1.77         0.74 o                         
   1  16   4         54.09         59.07         1.67 o                         
  -8   1   5        570.79        542.32        11.97 o                         
  -7   1   5         29.56         26.13         1.10 o                         
  -6   1   5       1161.31       1220.00        16.64 o                         
  -5   1   5        942.04        964.28        13.21 o                         
  -4   1   5        923.51        984.29        17.75 o                         
  -3   1   5         78.51         67.73         1.70 o                         
  -2   1   5        376.54        329.18         5.22 o                         
  -1   1   5        300.55        303.95         5.42 o                         
   0   1   5        382.56        360.48        11.42 o                         
   1   1   5         17.32         10.75         0.90 o                         
   2   1   5       1068.16       1074.95        28.74 o                         
   3   1   5        232.73        222.38         3.20 o                         
   4   1   5        576.56        573.25         7.47 o                         
   5   1   5        225.28        218.92         4.04 o                         
   6   1   5        396.71        412.41        13.16 o                         
   7   1   5        102.42        106.03         2.13 o                         
  -8   2   5          4.24          5.43         0.76 o                         
  -7   2   5         35.17         33.40         1.01 o                         
  -6   2   5         90.46         92.66         1.79 o                         
  -5   2   5        208.74        223.95         3.94 o                         
  -4   2   5         70.09         73.63         1.53 o                         
  -3   2   5         57.67         60.13         1.71 o                         
  -2   2   5        873.89        901.39        13.71 o                         
  -1   2   5       1072.60       1140.10        24.16 o                         
   0   2   5         34.46         18.71         0.98 o                         
   1   2   5       3277.59       3431.12        72.17 o                         
   2   2   5         11.07          9.17         0.97 o                         
   3   2   5        779.98        867.98        11.99 o                         
   4   2   5          1.20          1.57         0.37 o                         
   5   2   5        484.79        469.53         7.67 o                         
   6   2   5         18.16         19.66         1.16 o                         
   7   2   5        596.20        569.89         8.01 o                         
  -8   3   5         63.14         63.52         1.59 o                         
  -7   3   5          8.61         10.11         0.79 o                         
  -6   3   5         54.76         62.52         1.41 o                         
  -5   3   5        505.41        513.76         7.43 o                         
  -4   3   5        232.77        236.61         3.31 o                         
  -3   3   5        412.90        390.65         7.39 o                         
  -2   3   5        324.90        283.47         4.16 o                         
  -1   3   5        187.39        185.74         4.24 o                         
   0   3   5       2465.03       2333.54        54.34 o                         
   2   3   5          4.25         12.07         1.48 o                         
   3   3   5        130.20        139.72         3.65 o                         
   4   3   5        141.43        146.33         2.88 o                         
   5   3   5       1563.57       1556.70        23.72 o                         
   6   3   5          1.14          3.61         0.76 o                         
   7   3   5        578.67        571.16         7.99 o                         
  -8   4   5          0.08         -0.38         0.56 o                         
  -7   4   5          7.21          7.14         0.68 o                         
  -6   4   5          3.52          5.42         0.63 o                         
  -5   4   5          1.97          2.39         0.45 o                         
  -4   4   5         32.45         30.01         0.86 o                         
  -3   4   5        157.98        168.53         2.23 o                         
  -2   4   5         94.44         95.39         4.05 o                         
  -1   4   5       1064.79       1102.78        19.25 o                         
   0   4   5        669.08        763.75        10.35 o                         
   2   4   5        157.54        116.40         2.34 o                         
   3   4   5         12.46         10.98         0.83 o                         
   4   4   5         72.37         86.04         2.47 o                         
   5   4   5         11.81         11.99         0.98 o                         
   6   4   5         61.84         55.16         1.50 o                         
   7   4   5          2.72          1.87         0.37 o                         
  -8   5   5         31.11         33.21         1.02 o                         
  -7   5   5          0.71          0.62         0.38 o                         
  -6   5   5        439.59        475.62         7.67 o                         
  -5   5   5       1173.17       1187.97        14.83 o                         
  -4   5   5         95.54        108.03         1.69 o                         
  -3   5   5        754.80        762.80         9.02 o                         
  -2   5   5       3553.69       3457.61        72.87 o                         
  -1   5   5        666.15        675.36        14.81 o                         
   0   5   5       1474.95       1460.85        20.20 o                         
   1   5   5       1108.65       1069.38        18.87 o                         
   2   5   5        648.83        651.71         9.37 o                         
   3   5   5        220.29        213.45         6.05 o                         
   4   5   5       1671.27       1676.77        25.52 o                         
   5   5   5          6.43          7.39         0.78 o                         
   6   5   5        881.07        878.39        21.94 o                         
   7   5   5         15.27         17.22         0.68 o                         
  -8   6   5          2.44          2.53         0.72 o                         
  -7   6   5        279.54        283.65         4.65 o                         
  -6   6   5         89.42         91.44         1.77 o                         
  -5   6   5        146.12        163.34         2.52 o                         
  -4   6   5        220.49        210.85        12.09 o                         
  -3   6   5         13.58         13.45         0.72 o                         
  -2   6   5        591.71        573.63         6.38 o                         
  -1   6   5        518.04        492.35         6.99 o                         
   0   6   5         20.20         24.80         1.05 o                         
   1   6   5        592.46        622.95         8.73 o                         
   2   6   5        116.16        130.98         2.30 o                         
   3   6   5        403.22        412.55         6.09 o                         
   4   6   5         31.58         31.47         1.05 o                         
   5   6   5         98.66         86.14         2.33 o                         
   6   6   5         16.23         17.35         0.91 o                         
   7   6   5         85.75         75.02         2.76 o                         
  -7   7   5          0.32          0.01         0.44 o                         
  -6   7   5         20.18         22.58         0.93 o                         
  -5   7   5         36.73         38.84         1.03 o                         
  -4   7   5         40.96         49.22         1.16 o                         
  -3   7   5        410.17        394.95         4.88 o                         
  -2   7   5        474.54        486.27         6.31 o                         
  -1   7   5        135.52        130.59         2.05 o                         
   0   7   5         88.47         88.40         1.51 o                         
   1   7   5        997.75        997.71        12.47 o                         
   2   7   5        857.71        849.52        11.78 o                         
   3   7   5        153.79        153.58         2.93 o                         
   4   7   5       1735.34       1757.00        23.81 o                         
   5   7   5        241.72        257.80         6.41 o                         
   6   7   5         13.83         14.91         0.85 o                         
   7   7   5        310.04        287.84         9.06 o                         
  -7   8   5          2.20          5.08         0.80 o                         
  -6   8   5         15.79         14.25         0.88 o                         
  -5   8   5         71.35         68.06         1.40 o                         
  -4   8   5        431.43        439.43         5.85 o                         
  -3   8   5        238.27        247.59         3.25 o                         
  -2   8   5         38.31         29.85         0.91 o                         
  -1   8   5        155.63        156.54         2.37 o                         
   0   8   5        120.27        128.92         1.92 o                         
   1   8   5          0.21          0.41         0.69 o                         
   2   8   5        540.70        534.10        12.21 o                         
   3   8   5        144.11        153.30         2.69 o                         
   4   8   5         41.88         46.00         1.61 o                         
   5   8   5         62.49         57.91         1.50 o                         
   6   8   5        379.27        370.47         6.82 o                         
  -7   9   5         17.77         19.09         0.95 o                         
  -6   9   5        326.77        319.92         7.31 o                         
  -5   9   5        238.30        259.21         4.62 o                         
  -4   9   5         69.72         76.88         3.36 o                         
  -3   9   5        389.69        404.23         5.41 o                         
  -2   9   5       1055.21       1088.39        14.88 o                         
  -1   9   5          1.67          2.46         0.48 o                         
   0   9   5       1366.69       1403.06        17.39 o                         
   1   9   5        174.99        182.82         3.08 o                         
   2   9   5        774.29        752.08        10.57 o                         
   3   9   5         90.84         98.15         1.91 o                         
   4   9   5          1.82          3.77         0.80 o                         
   5   9   5         60.08         58.98         1.74 o                         
   6   9   5          1.61          2.76         0.98 o                         
  -7  10   5        342.28        306.13         9.65 o                         
  -6  10   5         20.59         17.59         1.04 o                         
  -5  10   5        373.23        378.23         6.10 o                         
  -4  10   5         66.10         71.44         1.67 o                         
  -3  10   5         14.04         16.27         0.99 o                         
  -2  10   5          6.97          6.66         0.72 o                         
  -1  10   5       1502.31       1521.99        20.60 o                         
   0  10   5         17.99         23.93         0.85 o                         
   1  10   5       1001.46        947.29        11.91 o                         
   2  10   5         17.35         23.70         1.59 o                         
   3  10   5        128.04         94.81         2.92 o                         
   4  10   5         70.26         56.92         1.56 o                         
   5  10   5          2.84          2.81         0.89 o                         
  -6  11   5        139.74        135.80         9.35 o                         
  -5  11   5         83.64         85.10         1.97 o                         
  -4  11   5          2.95          3.89         0.97 o                         
  -3  11   5        306.22        322.51         4.84 o                         
  -2  11   5         50.36         50.96         1.25 o                         
  -1  11   5         30.48         36.91         0.97 o                         
   0  11   5        310.81        320.73         4.41 o                         
   1  11   5        573.05        605.64         8.57 o                         
   3  11   5         10.64          9.33         1.19 o                         
   4  11   5        415.67        417.27         9.26 o                         
  -6  12   5         63.23         62.02         2.36 o                         
  -5  12   5        103.47        104.35         2.23 o                         
  -4  12   5         14.39         13.85         0.69 o                         
  -3  12   5        476.84        508.87         8.74 o                         
  -2  12   5        282.85        279.42         4.23 o                         
  -1  12   5         88.06         95.45         1.67 o                         
   0  12   5        338.05        344.99         4.66 o                         
   1  12   5         84.61         77.29         1.80 o                         
   2  12   5         42.53         47.48         1.58 o                         
   3  12   5        191.55        166.36         5.41 o                         
   4  12   5          1.42          0.79         1.18 o                         
  -5  13   5         15.61         18.38         0.75 o                         
  -4  13   5         27.83         24.43         0.79 o                         
  -3  13   5         72.38         73.18         1.60 o                         
  -2  13   5        262.87        270.03         3.73 o                         
  -1  13   5          0.11          0.64         0.35 o                         
   0  13   5        326.66        307.05         5.21 o                         
   1  13   5        250.04        250.05         4.25 o                         
   2  13   5          2.99          5.59         1.04 o                         
   3  13   5         20.12         23.04         1.58 o                         
  -4  14   5        143.31        134.95         2.64 o                         
  -3  14   5         13.86         10.15         0.85 o                         
  -2  14   5        240.62        236.35         3.25 o                         
  -1  14   5         18.34         24.31         0.75 o                         
   0  14   5         28.41         27.75         0.83 o                         
   1  14   5         49.55         49.72         1.49 o                         
   2  14   5        100.92        101.85         2.71 o                         
   3  14   5        214.19        232.32         7.48 o                         
  -3  15   5         93.44         91.80         1.93 o                         
  -2  15   5         54.32         50.16         1.05 o                         
  -1  15   5        130.27        127.90         2.05 o                         
   0  15   5          2.44          3.64         0.46 o                         
   1  15   5        460.98        439.08        17.33 o                         
   2  15   5         48.31         48.44         1.97 o                         
  -1  16   5         62.79         59.18         1.35 o                         
   0  16   5        125.33        127.00         3.06 o                         
  -8   0   6       3128.06       2842.11        84.67 o                         
  -7   0   6        150.97        175.85        11.72 o                         
  -6   0   6       3915.73       3985.33        83.94 o                         
  -5   0   6        162.62        158.89         4.23 o                         
  -4   0   6          1.44          5.51         1.58 o                         
  -3   0   6        410.87        406.66         9.33 o                         
  -2   0   6       3018.66       2772.80        82.50 o                         
   0   0   6         16.45         24.02         1.77 o                         
   1   0   6         48.14         28.35         1.97 o                         
   2   0   6        102.73         89.52         2.78 o                         
   3   0   6        417.08        391.30         7.39 o                         
   4   0   6        508.15        529.27         9.85 o                         
   5   0   6        327.54        355.65         8.72 o                         
   6   0   6         31.38         36.25         2.26 o                         
   7   0   6         28.59         27.48         3.54 o                         
  -8   1   6         59.67         57.61         1.81 o                         
  -7   1   6         19.37         24.96         1.32 o                         
  -6   1   6        445.22        477.81         6.87 o                         
  -5   1   6          1.00          1.21         0.40 o                         
  -4   1   6         14.82         14.49         0.92 o                         
  -3   1   6          0.31          1.24         1.27 o                         
   0   1   6          2.61          4.33         0.95 o                         
   1   1   6         23.85         27.85         2.26 o                         
   2   1   6          7.98          6.04         0.64 o                         
   3   1   6         88.82         96.21         1.74 o                         
   4   1   6          7.62          8.16         0.66 o                         
   5   1   6         66.87         65.50         1.53 o                         
   6   1   6         84.60         82.09         1.85 o                         
   7   1   6         19.13         20.44         0.87 o                         
  -8   2   6          2.20          3.91         0.76 o                         
  -7   2   6        132.33        135.21         2.29 o                         
  -6   2   6         47.30         47.80         1.25 o                         
  -5   2   6        214.37        222.94         4.67 o                         
  -4   2   6         31.36         31.11         1.30 o                         
  -3   2   6        139.48        146.41         2.51 o                         
  -2   2   6        944.33        934.07        20.12 o                         
   0   2   6        112.74        106.52         9.05 o                         
   1   2   6       4852.71       4796.79       100.79 o                         
   2   2   6        539.53        539.37         9.35 o                         
   3   2   6        314.30        290.56         4.03 o                         
   4   2   6         95.23        103.15         1.82 o                         
   5   2   6       1297.73       1347.78        28.10 o                         
   6   2   6        329.60        312.74         5.29 o                         
   7   2   6         30.59         30.32         0.98 o                         
  -8   3   6         61.62         59.77         1.81 o                         
  -7   3   6          0.15          0.33         0.38 o                         
  -6   3   6          0.19          0.09         0.46 o                         
  -5   3   6        157.47        159.80         2.98 o                         
  -4   3   6          8.33          9.86         0.74 o                         
  -3   3   6         14.31         14.26         0.88 o                         
  -2   3   6          6.20         12.80         1.77 o                         
   1   3   6       1233.70       1374.85        43.73 o                         
   2   3   6         96.81        114.98         2.48 o                         
   3   3   6        969.31       1033.64        14.23 o                         
   4   3   6        448.64        460.94         8.41 o                         
   5   3   6        379.75        383.56         6.47 o                         
   6   3   6         30.92         30.88         1.07 o                         
   7   3   6          0.33         -0.05         0.50 o                         
  -8   4   6        230.92        201.26        27.37 o                         
  -7   4   6         82.03         81.22         1.53 o                         
  -6   4   6         85.54         93.57         1.79 o                         
  -5   4   6         37.28         36.40         1.17 o                         
  -4   4   6        450.53        448.30         5.89 o                         
  -3   4   6        629.40        651.99         8.28 o                         
  -2   4   6       2065.48       1998.16        24.44 o                         
   0   4   6        105.96         89.59         4.73 o                         
   1   4   6        312.21        306.18         4.54 o                         
   2   4   6        258.57        233.30         3.64 o                         
   3   4   6        212.08        219.90         3.99 o                         
   4   4   6        916.48        883.59        13.83 o                         
   5   4   6        239.23        250.08         4.42 o                         
   6   4   6        168.36        153.92         3.99 o                         
   7   4   6          0.81         -0.03         0.49 o                         
  -8   5   6         24.59         19.30         0.87 o                         
  -7   5   6          5.78          5.10         0.71 o                         
  -6   5   6        154.53        167.04         3.05 o                         
  -5   5   6          1.99          4.67         0.57 o                         
  -4   5   6          1.53          2.77         0.41 o                         
  -3   5   6       1085.25       1145.88        14.24 o                         
  -2   5   6        100.10        102.41         1.70 o                         
  -1   5   6        223.06        239.49         3.36 o                         
   0   5   6         93.65         84.89         1.84 o                         
   1   5   6        153.18        136.10         2.34 o                         
   2   5   6        541.43        551.16         7.85 o                         
   3   5   6         70.60         64.95         1.54 o                         
   4   5   6         20.34         23.95         1.05 o                         
   5   5   6        122.90        119.43         2.19 o                         
   6   5   6         55.90         53.61         1.32 o                         
   7   5   6          7.19          7.48         0.98 o                         
  -7   6   6         76.07         76.73         1.43 o                         
  -6   6   6          1.01          3.03         1.67 o                         
  -5   6   6        161.38        168.73         2.59 o                         
  -4   6   6        348.54        367.21         4.96 o                         
  -3   6   6          3.10          3.35         0.42 o                         
  -2   6   6        297.45        287.17         3.92 o                         
  -1   6   6        533.12        509.77         6.59 o                         
   0   6   6         14.41         18.15         0.80 o                         
   1   6   6        422.02        403.12         5.86 o                         
   2   6   6        165.92        158.33         2.68 o                         
   3   6   6         44.81         42.55         1.23 o                         
   4   6   6          6.27          6.43         0.71 o                         
   5   6   6         90.83         99.63         1.91 o                         
   6   6   6        136.48        129.89         2.47 o                         
  -7   7   6        214.98        191.97         3.26 o                         
  -6   7   6         12.45         15.03         1.08 o                         
  -5   7   6        276.04        287.65         4.37 o                         
  -4   7   6        429.16        446.05         5.93 o                         
  -3   7   6         18.81         28.13         0.96 o                         
  -2   7   6        144.50        153.49         2.33 o                         
  -1   7   6        169.70        195.91         2.83 o                         
   0   7   6         61.02         64.16         1.95 o                         
   1   7   6          1.90          1.92         0.42 o                         
   2   7   6        350.79        357.02         5.95 o                         
   3   7   6        235.25        277.95         4.33 o                         
   4   7   6        513.81        525.27         7.55 o                         
   5   7   6          0.50          0.28         0.36 o                         
   6   7   6          7.92          7.99         0.80 o                         
  -7   8   6          1.89          1.73         0.47 o                         
  -6   8   6          0.22         -0.33         0.43 o                         
  -5   8   6         22.90         25.63         1.01 o                         
  -4   8   6        522.56        564.95         8.06 o                         
  -3   8   6          0.32          3.62         1.08 o                         
  -2   8   6       1174.44       1244.46        15.53 o                         
  -1   8   6        833.92        830.31        10.46 o                         
   0   8   6        191.80        198.98         4.37 o                         
   1   8   6        192.35        182.80         2.76 o                         
   2   8   6       1194.85       1205.18        18.48 o                         
   3   8   6        111.70        129.30         2.36 o                         
   4   8   6        431.14        467.78        11.57 o                         
   5   8   6        343.50        343.27         5.65 o                         
   6   8   6         94.44         80.92         3.35 o                         
  -7   9   6         18.22         18.75         1.77 o                         
  -6   9   6         48.52         48.35         1.67 o                         
  -5   9   6         89.14         85.79         4.23 o                         
  -4   9   6          6.90         10.91         0.94 o                         
  -3   9   6        152.12        154.69         2.37 o                         
  -2   9   6         51.20         52.12         1.38 o                         
  -1   9   6        725.66        751.34         8.88 o                         
   0   9   6        850.30        862.87        10.11 o                         
   1   9   6        378.62        368.29         4.95 o                         
   2   9   6        332.59        356.81         5.95 o                         
   3   9   6         39.24         35.50         1.20 o                         
   4   9   6         88.58         86.71         1.90 o                         
   5   9   6          0.07         -0.47         0.55 o                         
   6   9   6         24.27         20.48         1.18 o                         
  -6  10   6         37.88         44.50         1.53 o                         
  -5  10   6        792.19        773.52        14.16 o                         
  -4  10   6        140.44        145.09         2.73 o                         
  -3  10   6         71.02         74.36         1.53 o                         
  -2  10   6        156.90        161.37         2.68 o                         
  -1  10   6        842.31        860.15        10.13 o                         
   0  10   6        168.60        147.70         2.17 o                         
   1  10   6        113.16         96.64         1.71 o                         
   2  10   6         18.05         28.21         1.08 o                         
   3  10   6          3.52          8.84         0.95 o                         
   4  10   6          2.17          1.30         0.54 o                         
   5  10   6        132.53        139.19         4.73 o                         
  -6  11   6          1.78          2.63         0.69 o                         
  -5  11   6         74.04         72.94         1.71 o                         
  -4  11   6        296.02        294.64         4.87 o                         
  -3  11   6        730.54        765.60        10.67 o                         
  -2  11   6        649.35        689.35         9.62 o                         
  -1  11   6        227.55        230.40         3.32 o                         
   0  11   6         81.34         88.13         1.58 o                         
   1  11   6          1.47          2.28         0.48 o                         
   2  11   6         46.34         46.30         1.37 o                         
   3  11   6         14.52         10.64         0.94 o                         
   4  11   6        111.29        109.26         4.13 o                         
  -5  12   6         42.92         38.87         1.06 o                         
  -4  12   6          7.34          6.97         0.56 o                         
  -3  12   6         23.39         22.47         0.75 o                         
  -2  12   6        122.91        114.88         1.91 o                         
  -1  12   6        404.03        447.07         5.92 o                         
   0  12   6         64.27         57.14         1.23 o                         
   1  12   6        139.93        152.72         2.57 o                         
   2  12   6        505.75        509.79        11.55 o                         
   3  12   6         56.89         54.39         2.76 o                         
  -5  13   6         18.50         19.50         0.98 o                         
  -4  13   6         48.23         47.15         1.14 o                         
  -3  13   6         68.70         61.29         1.24 o                         
  -2  13   6        177.84        174.28         2.53 o                         
  -1  13   6        152.41        142.13         2.14 o                         
   0  13   6        885.28        892.05        11.16 o                         
   1  13   6         11.69         12.95         0.96 o                         
   2  13   6        135.90        138.20         3.75 o                         
   3  13   6        112.92        111.62         4.13 o                         
  -4  14   6        113.89        116.32         2.85 o                         
  -3  14   6         37.03         32.35         0.78 o                         
  -2  14   6         23.38         23.54         0.66 o                         
  -1  14   6        315.44        299.59         4.35 o                         
   0  14   6         27.47         28.03         0.91 o                         
   1  14   6        112.56        117.15         5.34 o                         
   2  14   6        326.66        318.34        10.04 o                         
  -2  15   6        202.67        200.23         4.59 o                         
  -1  15   6        221.55        244.81         4.54 o                         
   0  15   6        246.76        231.89         5.44 o                         
   1  15   6          7.61          4.33         0.79 o                         
  -8   1   7        435.84        404.16         8.91 o                         
  -7   1   7        127.32        131.61         2.46 o                         
  -6   1   7          8.05         11.56         0.79 o                         
  -5   1   7         29.03         29.19         1.08 o                         
  -4   1   7        882.32        868.86        10.92 o                         
  -3   1   7         60.81         46.73         1.25 o                         
  -2   1   7          2.70         -0.02         0.76 o                         
  -1   1   7        479.87        458.53        14.57 o                         
   0   1   7        124.80        111.09         2.64 o                         
   1   1   7        133.00        140.99         3.59 o                         
   2   1   7        573.29        531.94         8.22 o                         
   3   1   7        668.08        693.98         9.81 o                         
   4   1   7        301.44        307.64         4.31 o                         
   5   1   7        141.87        144.71         5.80 o                         
   6   1   7         41.55         37.45         1.59 o                         
   7   1   7          3.59          3.98         0.56 o                         
  -8   2   7         67.22         61.14         1.81 o                         
  -7   2   7         31.70         31.22         0.98 o                         
  -6   2   7          9.24          9.24         0.84 o                         
  -5   2   7          4.32          5.25         0.65 o                         
  -4   2   7        171.06        175.39         2.62 o                         
  -3   2   7        709.52        760.56        10.51 o                         
  -2   2   7         26.79         34.83         1.10 o                         
  -1   2   7       1596.70       1720.12        29.90 o                         
   0   2   7          2.82          0.29         0.51 o                         
   1   2   7        424.97        463.64         6.66 o                         
   2   2   7          8.31          7.13         0.81 o                         
   3   2   7       1231.79       1190.79        14.91 o                         
   4   2   7        102.47         94.27         1.91 o                         
   5   2   7        729.05        715.45        18.05 o                         
   6   2   7         35.38         33.01         1.00 o                         
   7   2   7         67.03         59.97         1.67 o                         
  -8   3   7         15.62         18.72         1.48 o                         
  -7   3   7        102.58        109.82         1.90 o                         
  -6   3   7         21.64         22.08         0.93 o                         
  -5   3   7         11.61         12.06         0.83 o                         
  -4   3   7       1185.73       1180.83        14.70 o                         
  -3   3   7        273.85        280.74         3.84 o                         
  -2   3   7        882.07        900.44        12.36 o                         
  -1   3   7       1675.39       1676.42        22.58 o                         
   0   3   7         93.88        121.40         2.09 o                         
   1   3   7        576.71        530.53         6.85 o                         
   2   3   7         50.80         41.04         1.08 o                         
   3   3   7       3862.00       3812.35        50.92 o                         
   4   3   7        136.45        128.62         2.65 o                         
   5   3   7        590.38        624.52        13.95 o                         
   6   3   7        638.59        623.02         9.79 o                         
  -8   4   7          0.28          0.93         0.47 o                         
  -7   4   7         15.37         16.08         0.68 o                         
  -6   4   7          0.69          0.99         0.37 o                         
  -5   4   7         73.77         70.96         1.53 o                         
  -4   4   7        284.94        304.69         4.19 o                         
  -3   4   7        480.18        476.70         6.82 o                         
  -2   4   7         96.56        123.35         2.41 o                         
  -1   4   7         82.27         96.19         1.66 o                         
   0   4   7        122.02        102.37         1.88 o                         
   1   4   7         75.16         91.93         2.62 o                         
   2   4   7        258.22        253.48         3.59 o                         
   3   4   7         15.05         13.95         0.91 o                         
   4   4   7         28.57         21.63         1.03 o                         
   5   4   7         74.15         68.77         2.44 o                         
   6   4   7          2.94          1.96         0.37 o                         
  -7   5   7        245.00        238.31         3.52 o                         
  -6   5   7        323.46        345.49         5.22 o                         
  -5   5   7         24.18         29.56         0.99 o                         
  -4   5   7       1816.22       1869.22        28.18 o                         
  -3   5   7        532.60        537.55         7.63 o                         
  -2   5   7        421.92        482.39         6.28 o                         
  -1   5   7        644.23        659.24         7.79 o                         
   0   5   7        356.67        354.57         5.67 o                         
   1   5   7         25.04         24.16         1.01 o                         
   2   5   7       1777.95       1772.06        23.99 o                         
   3   5   7         98.48        105.01         2.30 o                         
   4   5   7        798.22        783.20        18.64 o                         
   5   5   7         75.96         82.67         1.63 o                         
   6   5   7          2.04          3.52         0.72 o                         
  -7   6   7         42.72         43.46         1.06 o                         
  -6   6   7         24.89         19.52         0.94 o                         
  -5   6   7        221.76        234.02         4.08 o                         
  -4   6   7         81.01         80.65         1.87 o                         
  -3   6   7         22.66         24.68         0.85 o                         
  -2   6   7          1.40          3.07         0.51 o                         
  -1   6   7        241.11        253.19         3.29 o                         
   0   6   7         57.84         63.18         1.32 o                         
   1   6   7         32.26         25.94         1.09 o                         
   2   6   7        298.73        313.25         5.31 o                         
   3   6   7        423.98        405.63         6.04 o                         
   4   6   7          1.62          1.82         0.42 o                         
   5   6   7         21.48         19.21         0.74 o                         
   6   6   7          1.61          1.28         1.38 o                         
  -7   7   7         21.78         20.41         0.97 o                         
  -6   7   7        142.90        146.02         3.11 o                         
  -5   7   7        113.60        119.31         2.36 o                         
  -4   7   7        532.65        559.97         8.88 o                         
  -3   7   7         78.80         84.64         1.53 o                         
  -2   7   7         73.45         76.91         1.45 o                         
  -1   7   7        639.76        646.28         9.10 o                         
   0   7   7       1416.28       1432.07        19.46 o                         
   1   7   7          4.52          5.18         0.64 o                         
   2   7   7       1115.81       1170.52        17.96 o                         
   3   7   7        912.60        978.15        13.52 o                         
   4   7   7        123.08        114.17         3.01 o                         
   5   7   7        482.08        475.63         7.58 o                         
   6   7   7        333.14        336.65        10.44 o                         
  -7   8   7         80.01         70.61         2.95 o                         
  -6   8   7         51.78         52.69         1.93 o                         
  -5   8   7          1.21          0.85         0.45 o                         
  -4   8   7         18.03         18.34         1.23 o                         
  -3   8   7        114.40        125.63         2.02 o                         
  -2   8   7        253.88        260.51         3.64 o                         
  -1   8   7          5.63          8.63         0.63 o                         
   0   8   7        238.73        222.92         3.23 o                         
   1   8   7          9.43          9.62         0.77 o                         
   2   8   7        790.89        841.48        13.07 o                         
   3   8   7         72.90         74.45         2.07 o                         
   4   8   7        382.48        370.32         6.16 o                         
   5   8   7         63.83         65.63         1.96 o                         
  -6   9   7        196.60        196.12         4.66 o                         
  -5   9   7         63.49         63.43         1.45 o                         
  -4   9   7        793.58        851.77        13.24 o                         
  -3   9   7        169.08        181.97         2.96 o                         
  -2   9   7       1603.87       1620.62        18.55 o                         
  -1   9   7          3.97          4.94         0.52 o                         
   0   9   7        337.79        321.19         4.43 o                         
   1   9   7        158.07        185.75         3.43 o                         
   2   9   7         26.81         20.67         0.94 o                         
   3   9   7        217.44        228.91         4.65 o                         
   4   9   7         74.18         68.71         1.80 o                         
   5   9   7         75.53         76.59         2.95 o                         
  -6  10   7          2.60          2.71         0.43 o                         
  -5  10   7        294.46        279.66         5.30 o                         
  -4  10   7         46.22         47.19         1.40 o                         
  -3  10   7       1337.18       1377.46        20.97 o                         
  -2  10   7         80.35         90.96         1.50 o                         
  -1  10   7       1061.27       1048.48        12.14 o                         
   0  10   7          0.24          0.88         0.44 o                         
   1  10   7        245.96        219.48         3.16 o                         
   2  10   7        356.69        381.68        14.69 o                         
   3  10   7          8.76          5.91         0.80 o                         
   4  10   7        300.18        299.83         5.75 o                         
   5  10   7         50.14         43.91         1.77 o                         
  -5  11   7         45.76         45.24         1.11 o                         
  -4  11   7         92.19         83.24         1.78 o                         
  -3  11   7        248.11        249.01         3.48 o                         
  -2  11   7         88.94         93.67         1.67 o                         
  -1  11   7        111.73        120.89         1.95 o                         
   0  11   7        423.52        448.37         6.48 o                         
   1  11   7          1.25          2.62         0.64 o                         
   2  11   7        206.03        212.74         3.71 o                         
   3  11   7        149.58        143.64         2.60 o                         
   4  11   7          2.33          3.35         0.79 o                         
  -5  12   7        309.75        299.95         5.42 o                         
  -4  12   7        345.50        324.90         7.61 o                         
  -3  12   7         52.55         54.13         1.08 o                         
  -2  12   7        182.14        182.81         2.65 o                         
  -1  12   7         30.56         26.07         0.76 o                         
   0  12   7          2.45          1.45         0.35 o                         
   1  12   7         63.69         45.75         1.27 o                         
   2  12   7         60.96         60.03         1.91 o                         
   3  12   7          0.17          0.59         0.79 o                         
  -4  13   7        258.50        258.48        12.90 o                         
  -3  13   7         66.18         60.67         1.34 o                         
  -2  13   7        318.60        301.02         3.99 o                         
  -1  13   7         86.65         87.93         1.58 o                         
   0  13   7        208.44        214.90         3.27 o                         
   1  13   7          6.67          7.80         0.98 o                         
   2  13   7        287.44        280.75         9.06 o                         
  -3  14   7        146.39        140.70         2.73 o                         
  -2  14   7        106.82        107.42         1.74 o                         
  -1  14   7         36.12         34.48         0.94 o                         
   0  14   7         14.92         16.71         0.70 o                         
   1  14   7        347.66        387.45        12.21 o                         
   2  14   7         44.26         41.35         1.77 o                         
  -8   0   8        626.46        588.27        17.92 o                         
  -7   0   8         25.08         28.85         1.25 o                         
  -6   0   8        257.18        267.56         6.40 o                         
  -5   0   8          3.84          2.92         0.61 o                         
  -4   0   8        266.82        295.52         7.10 o                         
  -3   0   8         67.32         61.53         2.23 o                         
  -2   0   8          3.78          5.83         0.89 o                         
  -1   0   8        162.59        165.13         3.60 o                         
   0   0   8        642.58        607.46        11.03 o                         
   1   0   8        751.78        736.29        14.44 o                         
   2   0   8       1607.21       1656.74        50.21 o                         
   3   0   8        167.02        155.50         3.48 o                         
   4   0   8          2.65          0.64         0.50 o                         
   5   0   8         49.74         44.83         1.79 o                         
   6   0   8         23.98         25.79         1.97 o                         
  -8   1   8        113.07        107.79         2.65 o                         
  -7   1   8         10.54          8.43         0.85 o                         
  -6   1   8          1.48          1.29         0.51 o                         
  -5   1   8          0.02          0.05         0.39 o                         
  -4   1   8         44.86         52.21         1.42 o                         
  -3   1   8          3.27          3.76         0.73 o                         
  -2   1   8          0.03          0.68         0.42 o                         
  -1   1   8        205.09        208.87         3.33 o                         
   0   1   8         24.08         22.56         1.04 o                         
   1   1   8          5.97          6.37         0.60 o                         
   2   1   8         25.83         27.19         0.91 o                         
   3   1   8        173.19        188.46         2.86 o                         
   4   1   8         28.15         26.24         0.87 o                         
   5   1   8          9.03         13.42         0.88 o                         
   6   1   8         20.36         20.40         0.83 o                         
  -8   2   8         11.04         10.84         0.76 o                         
  -7   2   8        125.12        125.80         2.33 o                         
  -6   2   8        103.58        118.51         2.36 o                         
  -5   2   8          4.16          4.89         0.74 o                         
  -4   2   8         10.89          7.61         0.72 o                         
  -3   2   8       1893.98       1878.74        25.29 o                         
  -2   2   8        302.51        306.73         4.58 o                         
  -1   2   8        610.38        637.22        10.35 o                         
   0   2   8        978.21        992.55        13.31 o                         
   1   2   8       1801.44       1771.92        21.82 o                         
   2   2   8         81.35         95.23         1.74 o                         
   3   2   8        896.11        959.66        16.02 o                         
   4   2   8        967.97        952.96        25.75 o                         
   5   2   8          1.78          1.27         0.45 o                         
   6   2   8        123.78        117.70         2.20 o                         
  -7   3   8          7.43          6.94         0.58 o                         
  -6   3   8         20.23         22.40         0.87 o                         
  -5   3   8          0.38          1.00         0.39 o                         
  -4   3   8          0.05          3.14         1.14 o                         
  -3   3   8        318.70        337.36         9.39 o                         
  -2   3   8        371.73        376.74         5.02 o                         
  -1   3   8        849.00        948.81        11.88 o                         
   0   3   8        114.79        105.88         1.95 o                         
   1   3   8       1836.86       1905.08        28.75 o                         
   2   3   8        293.35        294.62         4.14 o                         
   3   3   8        206.64        210.82         3.45 o                         
   4   3   8          3.64          4.32         0.74 o                         
   5   3   8          0.16          0.73         0.45 o                         
   6   3   8         23.92         22.57         0.80 o                         
  -7   4   8          7.60          8.49         0.61 o                         
  -6   4   8        412.28        414.32         5.97 o                         
  -5   4   8        151.14        163.64         2.73 o                         
  -4   4   8        332.37        342.26         4.63 o                         
  -3   4   8        504.72        533.56         6.95 o                         
  -2   4   8          4.84          2.17         0.54 o                         
  -1   4   8          2.18          3.51         0.78 o                         
   0   4   8        984.14        943.34        13.00 o                         
   1   4   8        430.20        457.91         6.60 o                         
   2   4   8       1550.91       1474.03        20.06 o                         
   3   4   8         67.84         73.19         1.82 o                         
   4   4   8         88.25         74.06         2.44 o                         
   5   4   8         22.79         20.80         0.75 o                         
   6   4   8         77.66         77.40         9.16 o                         
  -7   5   8         55.57         52.85         1.18 o                         
  -6   5   8         43.27         33.89         0.94 o                         
  -5   5   8        238.88        253.68         3.91 o                         
  -4   5   8         34.55         37.49         1.11 o                         
  -3   5   8          4.01          3.24         0.42 o                         
  -2   5   8        199.78        200.52         3.00 o                         
  -1   5   8         34.58         31.02         1.10 o                         
   0   5   8         25.77         25.66         1.00 o                         
   1   5   8        582.16        589.31         8.36 o                         
   2   5   8        140.01        159.76         3.07 o                         
   3   5   8         33.93         31.72         1.16 o                         
   4   5   8         31.58         34.86         1.04 o                         
   5   5   8         13.36         13.70         0.64 o                         
   6   5   8          0.17          0.94         0.37 o                         
  -7   6   8         86.40         92.94         1.67 o                         
  -6   6   8        194.29        184.76         3.25 o                         
  -5   6   8          3.86          5.70         1.05 o                         
  -4   6   8         42.36         44.20         1.21 o                         
  -3   6   8        142.41        150.66         2.36 o                         
  -2   6   8        164.57        176.57         2.71 o                         
  -1   6   8         56.38         60.50         1.27 o                         
   0   6   8        251.07        245.76         3.84 o                         
   1   6   8         20.32         25.52         0.98 o                         
   2   6   8          1.22          1.20         0.43 o                         
   3   6   8        184.03        196.61         3.24 o                         
   4   6   8        154.65        151.24         2.56 o                         
   5   6   8         10.84         11.55         1.26 o                         
  -7   7   8          8.90          7.29         0.74 o                         
  -6   7   8         61.15         58.96         1.30 o                         
  -5   7   8         35.61         35.99         1.04 o                         
  -4   7   8          3.15          3.31         0.51 o                         
  -3   7   8        188.05        204.35         3.00 o                         
  -2   7   8         89.33        100.40         1.76 o                         
  -1   7   8         51.04         53.01         1.47 o                         
   0   7   8       1051.41       1078.11        14.05 o                         
   1   7   8          4.90          1.53         0.40 o                         
   2   7   8        186.86        193.25         5.35 o                         
   3   7   8          1.56         -0.33         0.39 o                         
   4   7   8          0.48          0.51         0.45 o                         
   5   7   8         17.94         25.34         1.87 o                         
  -6   8   8        307.41        296.05         5.46 o                         
  -5   8   8         41.59         38.80         1.02 o                         
  -4   8   8        537.04        581.89         8.43 o                         
  -3   8   8        309.15        316.99         4.35 o                         
  -2   8   8        188.76        186.77         2.76 o                         
  -1   8   8         39.00         35.18         0.96 o                         
   0   8   8       1901.02       1950.70        24.02 o                         
   1   8   8        350.47        379.03         5.61 o                         
   2   8   8        220.39        250.48         4.70 o                         
   3   8   8        397.82        386.35         6.27 o                         
   4   8   8        113.72        108.16         2.44 o                         
   5   8   8         99.15         97.86         3.54 o                         
  -6   9   8         21.62         21.51         0.85 o                         
  -5   9   8         74.40         71.82         1.39 o                         
  -4   9   8         69.02         68.12         1.42 o                         
  -3   9   8        166.26        179.86         2.70 o                         
  -2   9   8        525.32        552.83         6.64 o                         
  -1   9   8         84.26         79.71         1.62 o                         
   0   9   8          3.35          2.13         0.35 o                         
   1   9   8         19.96         29.56         0.96 o                         
   2   9   8        106.17         98.28         2.65 o                         
   3   9   8          2.56          1.56         0.37 o                         
   4   9   8          1.71          1.53         0.44 o                         
  -6  10   8         14.96         11.92         0.60 o                         
  -5  10   8          8.04          7.57         0.88 o                         
  -4  10   8        135.34        124.31         3.38 o                         
  -3  10   8        166.11        164.88         2.47 o                         
  -2  10   8          8.87          8.74         0.66 o                         
  -1  10   8         44.50         38.98         1.41 o                         
   0  10   8         17.82         23.67         0.98 o                         
   1  10   8         20.00         28.20         0.94 o                         
   2  10   8         19.04         17.87         0.83 o                         
   3  10   8        301.25        309.68         5.01 o                         
   4  10   8         56.93         58.87         2.36 o                         
  -5  11   8        251.39        256.98         8.88 o                         
  -4  11   8        175.48        171.87         3.02 o                         
  -3  11   8         23.20         22.56         0.76 o                         
  -2  11   8          1.68          1.38         0.32 o                         
  -1  11   8         57.41         55.86         1.15 o                         
   0  11   8         78.07         75.59         1.37 o                         
   1  11   8        110.80        101.18         2.03 o                         
   2  11   8         76.45         71.70         1.54 o                         
   3  11   8          0.38          0.30         0.51 o                         
  -4  12   8        160.41        146.14         2.88 o                         
  -3  12   8        108.81        110.20         1.84 o                         
  -2  12   8         82.53         85.49         1.54 o                         
  -1  12   8         33.29         36.12         0.92 o                         
   0  12   8        605.21        599.20         8.38 o                         
   1  12   8        233.11        224.27         4.35 o                         
   2  12   8          1.92          2.79         0.70 o                         
  -3  13   8         24.06         21.78         0.75 o                         
  -2  13   8        281.81        275.17         5.56 o                         
  -1  13   8        200.87        198.27         2.97 o                         
   0  13   8          4.12          3.63         0.65 o                         
   1  13   8         98.91         96.18         6.68 o                         
   2  13   8        302.87        318.54         9.84 o                         
  -2  14   8        150.73        148.10         3.41 o                         
  -1  14   8         92.55         93.90         1.93 o                         
   0  14   8        269.13        249.05         7.88 o                         
  -7   1   9         17.10         16.67         0.71 o                         
  -6   1   9         27.89         31.30         0.98 o                         
  -5   1   9        353.30        374.96         6.23 o                         
  -4   1   9         12.38         11.18         0.91 o                         
  -3   1   9        235.92        235.78         3.72 o                         
  -2   1   9        164.50        157.15         2.68 o                         
  -1   1   9        246.96        243.18         4.89 o                         
   0   1   9        633.82        632.15        10.12 o                         
   1   1   9         85.01         79.22         1.43 o                         
   2   1   9         52.83         57.41         1.20 o                         
   3   1   9        176.23        176.51         2.94 o                         
   4   1   9         87.78         82.15         1.91 o                         
   5   1   9         51.85         51.48         1.53 o                         
   6   1   9          0.31          1.50         0.49 o                         
  -7   2   9         25.20         21.93         0.73 o                         
  -6   2   9         56.14         55.23         1.38 o                         
  -5   2   9        463.25        517.25         8.27 o                         
  -4   2   9         42.77         48.25         1.14 o                         
  -3   2   9        290.65        320.53         4.04 o                         
  -2   2   9         41.25         41.23         1.23 o                         
  -1   2   9        586.81        594.56         7.73 o                         
   0   2   9         20.63         19.96         0.99 o                         
   1   2   9       1107.40       1068.59        18.90 o                         
   2   2   9        135.90        127.45         2.36 o                         
   3   2   9        515.37        520.80         9.88 o                         
   4   2   9          4.92          3.92         0.59 o                         
   5   2   9         43.92         42.87         1.42 o                         
  -7   3   9          5.50          4.70         0.77 o                         
  -6   3   9        224.18        238.79         4.04 o                         
  -5   3   9        840.66        932.26        12.84 o                         
  -4   3   9        138.41        157.85         2.24 o                         
  -3   3   9        804.75        850.51         9.96 o                         
  -2   3   9         13.54         13.19         0.74 o                         
  -1   3   9        957.87        943.72        11.87 o                         
   0   3   9         16.43         19.90         0.98 o                         
   1   3   9       2151.76       2227.65        33.50 o                         
   2   3   9       1118.08       1132.74        14.20 o                         
   3   3   9        205.41        224.10         5.40 o                         
   4   3   9        797.05        763.82        11.93 o                         
   5   3   9        350.89        343.93         5.56 o                         
  -7   4   9         36.26         36.38         1.36 o                         
  -6   4   9         84.62         86.47         1.58 o                         
  -5   4   9         30.18         30.08         1.08 o                         
  -4   4   9         27.53         25.08         0.87 o                         
  -3   4   9         72.54         72.14         1.51 o                         
  -2   4   9          9.41          9.69         0.66 o                         
  -1   4   9          5.56          7.39         0.70 o                         
   0   4   9         63.04         49.62         1.27 o                         
   1   4   9        100.11        112.21         2.33 o                         
   2   4   9          2.68          6.20         0.88 o                         
   3   4   9        206.17        210.45         5.20 o                         
   4   4   9          3.09          2.19         0.42 o                         
   5   4   9         32.68         31.96         1.31 o                         
  -7   5   9          9.19          8.52         0.57 o                         
  -6   5   9        396.76        398.53         6.37 o                         
  -5   5   9        422.82        434.94         8.22 o                         
  -4   5   9         32.03         43.27         1.14 o                         
  -3   5   9        443.52        468.15         6.18 o                         
  -2   5   9        415.79        415.97         5.55 o                         
  -1   5   9         43.95         47.58         1.13 o                         
   0   5   9       1451.57       1444.30        19.64 o                         
   1   5   9         30.43         30.83         1.11 o                         
   2   5   9        234.55        208.26         3.78 o                         
   3   5   9         54.08         62.45         1.63 o                         
   4   5   9        151.39        171.44         2.78 o                         
   5   5   9         68.95         69.63         2.13 o                         
  -7   6   9         43.85         42.18         1.06 o                         
  -6   6   9         29.06         28.85         0.89 o                         
  -5   6   9         19.01         16.50         0.70 o                         
  -4   6   9         63.60         61.34         1.26 o                         
  -3   6   9          2.70          3.15         0.39 o                         
  -2   6   9         70.32         72.07         1.40 o                         
  -1   6   9        247.24        240.75         3.50 o                         
   0   6   9          4.91          3.32         0.47 o                         
   1   6   9        251.66        229.28         4.37 o                         
   2   6   9          0.87          0.43         0.43 o                         
   3   6   9         13.93         19.81         1.12 o                         
   4   6   9         30.89         30.77         1.11 o                         
   5   6   9          9.46         11.62         1.18 o                         
  -6   7   9        157.77        153.23         2.66 o                         
  -5   7   9        233.36        240.24         3.61 o                         
  -4   7   9         62.95         66.65         2.00 o                         
  -3   7   9        467.85        479.00         6.28 o                         
  -2   7   9       1357.33       1436.27        17.80 o                         
  -1   7   9          1.83          3.52         0.63 o                         
   0   7   9        167.75        183.69         3.01 o                         
   1   7   9        862.81        928.50        19.77 o                         
   2   7   9        530.07        542.61         9.77 o                         
   3   7   9         78.48         81.61         1.85 o                         
   4   7   9        554.53        550.73         9.96 o                         
   5   7   9        199.99        198.85         6.30 o                         
  -6   8   9          6.76          6.75         0.55 o                         
  -5   8   9          0.88          1.88         0.30 o                         
  -4   8   9        435.72        419.70         5.52 o                         
  -3   8   9         14.23         15.59         0.68 o                         
  -2   8   9          2.06          1.35         0.35 o                         
  -1   8   9         42.53         45.25         1.19 o                         
   0   8   9        414.37        425.93         6.18 o                         
   1   8   9         20.80         25.83         1.01 o                         
   2   8   9        114.57        108.54         2.21 o                         
   3   8   9        307.00        309.91         5.16 o                         
   4   8   9         58.70         59.92         1.45 o                         
  -6   9   9        470.95        438.25        13.39 o                         
  -5   9   9         80.59         82.37         1.43 o                         
  -4   9   9        457.21        450.67         6.43 o                         
  -3   9   9          0.75          1.43         0.53 o                         
  -2   9   9         87.79         84.45         1.58 o                         
  -1   9   9         64.40         79.01         1.50 o                         
   0   9   9        120.74        117.96         2.94 o                         
   1   9   9        291.00        305.67         5.12 o                         
   2   9   9         95.75         95.76         1.93 o                         
   3   9   9          2.08          1.87         0.67 o                         
   4   9   9        432.02        436.28        13.39 o                         
  -5  10   9        520.66        481.94         8.64 o                         
  -4  10   9        203.68        189.35         2.92 o                         
  -3  10   9        529.01        480.40         6.20 o                         
  -2  10   9          0.06          0.30         0.29 o                         
  -1  10   9         97.21         86.86         1.48 o                         
   0  10   9        126.71        123.47         2.14 o                         
   1  10   9         64.52         62.51         1.42 o                         
   2  10   9        154.24        165.01         2.92 o                         
   3  10   9        175.83        182.56         3.58 o                         
  -4  11   9        185.21        172.15         5.61 o                         
  -3  11   9         85.08         80.99         1.45 o                         
  -2  11   9        316.40        309.90         4.12 o                         
  -1  11   9          4.33          4.68         0.46 o                         
   0  11   9          8.59         10.66         0.60 o                         
   1  11   9        321.36        308.46         5.02 o                         
   2  11   9          3.92          7.28         0.71 o                         
  -3  12   9         68.12         62.23         1.77 o                         
  -2  12   9          4.07          4.39         0.46 o                         
  -1  12   9          6.01          2.80         0.35 o                         
   0  12   9         22.39         20.57         0.76 o                         
   1  12   9         53.33         61.73         1.92 o                         
   2  12   9         98.97         93.72         3.35 o                         
  -2  13   9        303.51        290.38         4.53 o                         
  -1  13   9          0.20          0.17         0.29 o                         
   0  13   9         46.00         44.50         1.97 o                         
  -7   0  10          7.11          9.25         1.18 o                         
  -6   0  10        231.95        229.95         5.43 o                         
  -5   0  10         11.21         12.95         1.18 o                         
  -4   0  10         24.83         25.73         1.39 o                         
  -3   0  10        389.06        398.26         9.19 o                         
  -2   0  10        832.72        877.14        19.14 o                         
  -1   0  10        351.23        332.37         9.06 o                         
   0   0  10        365.36        398.39         9.19 o                         
   1   0  10        867.28        874.33        13.54 o                         
   2   0  10          2.61          2.45         0.55 o                         
   3   0  10         34.88         33.64         1.39 o                         
   4   0  10          4.56          6.01         1.11 o                         
  -7   1  10          0.05          0.17         0.31 o                         
  -6   1  10          9.21         11.08         0.69 o                         
  -5   1  10         29.55         31.26         1.01 o                         
  -4   1  10          5.23          4.75         0.55 o                         
  -3   1  10         53.74         60.84         1.58 o                         
  -2   1  10          4.88          5.59         0.65 o                         
  -1   1  10        105.52        102.19         2.54 o                         
   0   1  10          0.80          1.34         0.47 o                         
   1   1  10        183.10        211.11         3.52 o                         
   2   1  10          6.22          6.95         0.58 o                         
   3   1  10          3.83          7.19         0.70 o                         
   4   1  10         49.08         54.32         1.62 o                         
   5   1  10          6.34          4.92         0.98 o                         
  -7   2  10        124.83        117.10         2.07 o                         
  -6   2  10          6.18          6.80         0.83 o                         
  -5   2  10        743.94        752.80        12.11 o                         
  -4   2  10         83.73         97.81         1.85 o                         
  -3   2  10         69.91         72.43         1.56 o                         
  -2   2  10        371.34        390.54         5.22 o                         
  -1   2  10       1617.58       1684.34        26.74 o                         
   0   2  10        453.54        468.85         6.93 o                         
   1   2  10       1214.69       1319.67        21.62 o                         
   2   2  10        902.15        912.04        11.51 o                         
   3   2  10         53.42         50.54         2.19 o                         
   4   2  10          2.92          1.42         0.88 o                         
   5   2  10        676.09        712.68        16.74 o                         
  -7   3  10         15.64         14.32         0.64 o                         
  -6   3  10         28.25         28.47         0.91 o                         
  -5   3  10         76.20         80.74         1.77 o                         
  -4   3  10          7.58          7.44         0.65 o                         
  -3   3  10        709.78        794.06        10.06 o                         
  -2   3  10        128.26        129.93         2.29 o                         
  -1   3  10        735.38        793.40        14.29 o                         
   0   3  10        121.98        128.26         2.61 o                         
   1   3  10         15.63         15.18         0.93 o                         
   2   3  10         19.62         22.52         1.00 o                         
   3   3  10         55.67         49.04         1.39 o                         
   4   3  10         98.16         93.43         1.92 o                         
   5   3  10         21.10         16.15         1.18 o                         
  -6   4  10        149.02        145.53         2.96 o                         
  -5   4  10        176.18        171.79         3.08 o                         
  -4   4  10          6.40          6.17         0.65 o                         
  -3   4  10        135.50        141.37         2.21 o                         
  -2   4  10        744.51        741.97         8.76 o                         
  -1   4  10        409.27        434.74         6.37 o                         
   0   4  10        506.49        486.29         9.86 o                         
   1   4  10        158.52        174.62         3.25 o                         
   2   4  10         11.89          7.53         0.77 o                         
   3   4  10         41.13         37.82         1.31 o                         
   4   4  10         82.49         94.15         3.01 o                         
   5   4  10        138.81        131.51         4.33 o                         
  -6   5  10          9.14          9.71         0.66 o                         
  -5   5  10         17.14         17.71         0.73 o                         
  -4   5  10          2.03          2.27         0.40 o                         
  -3   5  10         99.14         99.58         1.69 o                         
  -2   5  10          3.31          3.75         0.51 o                         
  -1   5  10        204.35        199.93         3.26 o                         
   0   5  10         46.24         49.96         1.40 o                         
   1   5  10         29.18         34.04         1.15 o                         
   2   5  10         58.99         54.57         1.40 o                         
   3   5  10          4.58          4.50         0.87 o                         
   4   5  10         12.32         12.89         0.70 o                         
  -6   6  10         14.35         15.57         0.63 o                         
  -5   6  10         31.69         32.66         0.95 o                         
  -4   6  10         52.30         53.69         1.08 o                         
  -3   6  10          1.89          1.79         0.32 o                         
  -2   6  10         13.91         13.66         0.64 o                         
  -1   6  10        244.97        256.39         3.62 o                         
   0   6  10         95.01        101.68         2.19 o                         
   1   6  10        320.81        349.95         6.88 o                         
   2   6  10        176.77        178.53         3.27 o                         
   3   6  10          1.12          0.86         0.38 o                         
   4   6  10          8.24         10.18         0.65 o                         
  -6   7  10          6.21          6.43         0.48 o                         
  -5   7  10          0.40          0.91         0.31 o                         
  -4   7  10        331.58        314.01         4.17 o                         
  -3   7  10         12.51         14.47         0.67 o                         
  -2   7  10        681.56        712.51         9.71 o                         
  -1   7  10          0.15          0.63         0.31 o                         
   0   7  10        143.50        151.63         2.61 o                         
   1   7  10         22.50         29.10         1.12 o                         
   2   7  10         50.46         47.21         1.22 o                         
   3   7  10          7.91          4.80         0.64 o                         
   4   7  10        184.57        184.23         4.24 o                         
  -5   8  10        125.54        119.48         2.14 o                         
  -4   8  10        310.36        304.10         4.04 o                         
  -3   8  10          0.17          0.56         0.43 o                         
  -2   8  10        639.94        643.48         8.24 o                         
  -1   8  10        752.97        742.78        12.71 o                         
   0   8  10         20.87         24.09         0.82 o                         
   1   8  10        160.30        147.13         2.75 o                         
   2   8  10        290.26        290.30         4.79 o                         
   3   8  10        185.75        198.74         6.89 o                         
  -5   9  10        192.14        179.71         2.95 o                         
  -4   9  10         51.66         50.22         1.11 o                         
  -3   9  10         48.81         45.52         0.94 o                         
  -2   9  10        110.29        103.58         1.57 o                         
  -1   9  10         20.32         17.88         0.64 o                         
   0   9  10        169.05        159.51         2.90 o                         
   1   9  10         68.83         65.23         1.44 o                         
   2   9  10         16.09         16.34         0.80 o                         
   3   9  10          5.40          6.60         0.70 o                         
  -4  10  10          9.51          9.28         0.47 o                         
  -3  10  10         16.22         13.47         0.68 o                         
  -2  10  10         36.37         31.89         0.76 o                         
  -1  10  10        298.96        298.70         3.99 o                         
   0  10  10          3.50          3.03         0.41 o                         
   1  10  10        215.16        217.09         3.64 o                         
   2  10  10        217.51        214.62         3.51 o                         
  -3  11  10          9.09          8.12         0.48 o                         
  -2  11  10         86.44         79.62         1.28 o                         
  -1  11  10         21.55         17.24         0.58 o                         
   0  11  10        184.96        171.57         3.07 o                         
   1  11  10         20.57         23.82         1.07 o                         
  -2  12  10        143.91        141.22         2.73 o                         
  -1  12  10        618.20        589.25        13.09 o                         
   0  12  10          0.38          0.79         0.49 o                         
  -6   1  11         32.44         32.34         0.89 o                         
  -5   1  11         17.92         15.80         0.65 o                         
  -4   1  11        503.37        507.41         7.20 o                         
  -3   1  11        105.49        106.83         1.94 o                         
  -2   1  11        168.58        168.81         2.84 o                         
  -1   1  11        205.28        224.31         3.94 o                         
   0   1  11         19.74         17.66         0.84 o                         
   1   1  11         17.95         21.57         0.92 o                         
   2   1  11          1.73          2.05         0.45 o                         
   3   1  11        548.70        554.65         8.71 o                         
  -6   2  11          0.37         -0.31         0.31 o                         
  -5   2  11        180.30        170.59         2.44 o                         
  -4   2  11         15.13         14.14         0.72 o                         
  -3   2  11        534.49        568.69         8.01 o                         
  -2   2  11         34.25         34.10         1.31 o                         
  -1   2  11        693.80        722.84        11.32 o                         
   0   2  11         11.61          7.56         1.02 o                         
   1   2  11        470.98        496.66         7.94 o                         
   2   2  11         28.23         25.53         1.00 o                         
   3   2  11          0.60          0.51         0.45 o                         
   4   2  11          2.33          3.11         0.76 o                         
  -6   3  11          3.06          3.03         0.49 o                         
  -5   3  11          9.20         11.74         0.64 o                         
  -4   3  11        193.23        195.81         2.92 o                         
  -3   3  11        747.35        814.44        13.83 o                         
  -2   3  11         14.70         14.77         0.88 o                         
  -1   3  11       1151.99       1250.28        22.05 o                         
   0   3  11        662.37        656.93        10.97 o                         
   1   3  11         16.25         14.54         0.78 o                         
   2   3  11        194.38        178.79         3.22 o                         
   3   3  11       1097.38       1089.67        19.13 o                         
   4   3  11          0.04          0.59         0.59 o                         
  -6   4  11          5.03          4.74         0.60 o                         
  -5   4  11          4.34          4.98         0.62 o                         
  -4   4  11         42.42         43.20         1.04 o                         
  -3   4  11         10.86         10.53         0.73 o                         
  -2   4  11          0.11          0.53         0.60 o                         
  -1   4  11        266.28        271.81         6.53 o                         
   0   4  11          0.58          0.13         0.39 o                         
   1   4  11          2.33          2.56         0.63 o                         
   2   4  11         71.48         75.74         1.69 o                         
   3   4  11         77.32         78.30         1.89 o                         
   4   4  11         16.23         15.16         1.18 o                         
  -6   5  11          5.14          5.57         0.45 o                         
  -5   5  11         69.60         71.49         1.48 o                         
  -4   5  11        579.54        550.55         7.70 o                         
  -3   5  11          1.35          2.03         0.39 o                         
  -2   5  11       1028.01       1068.20        19.15 o                         
  -1   5  11         70.79         80.68         1.97 o                         
   0   5  11        121.16        105.75         2.64 o                         
   1   5  11          0.10          0.33         0.32 o                         
   2   5  11        185.93        220.92         3.81 o                         
   3   5  11        360.33        373.74         6.93 o                         
   4   5  11         90.45        110.44         3.74 o                         
  -5   6  11         54.10         51.13         1.13 o                         
  -4   6  11         21.47         21.34         0.72 o                         
  -3   6  11        402.49        379.36         5.44 o                         
  -2   6  11          4.25          6.32         0.66 o                         
  -1   6  11        100.31         88.30         1.91 o                         
   0   6  11        101.02         92.37         1.94 o                         
   1   6  11         12.12          9.05         0.66 o                         
   2   6  11         28.77         31.06         0.96 o                         
   3   6  11         35.69         39.66         1.17 o                         
  -5   7  11        105.92        102.17         1.82 o                         
  -4   7  11        672.96        635.19         8.75 o                         
  -3   7  11        130.39        133.67         2.20 o                         
  -2   7  11         22.69         24.86         0.86 o                         
  -1   7  11        363.35        370.54         6.05 o                         
   0   7  11        447.22        421.43         6.76 o                         
   1   7  11         24.32         23.53         0.83 o                         
   2   7  11        241.72        241.43         4.82 o                         
   3   7  11        424.48        401.63         8.77 o                         
  -4   8  11         43.86         41.31         0.98 o                         
  -3   8  11         38.52         38.67         0.90 o                         
  -2   8  11        196.98        193.36         3.01 o                         
  -1   8  11        101.95         98.67         2.09 o                         
   0   8  11         47.68         42.88         1.12 o                         
   1   8  11         55.11         59.33         1.34 o                         
   2   8  11        373.21        386.45         6.10 o                         
  -4   9  11         29.95         26.11         0.71 o                         
  -3   9  11        209.73        198.37         3.29 o                         
  -2   9  11          2.00          1.33         0.32 o                         
  -1   9  11         89.34         88.00         1.76 o                         
   0   9  11         81.34         83.57         1.66 o                         
   1   9  11        103.07        104.80         1.93 o                         
   2   9  11        483.74        501.63        10.86 o                         
  -3  10  11          2.87          1.43         0.53 o                         
  -2  10  11         72.65         68.41         1.55 o                         
  -1  10  11         15.90         15.82         0.68 o                         
   0  10  11         62.82         61.32         1.40 o                         
   1  10  11         34.90         35.18         1.11 o                         
  -1  11  11        139.14        121.57         2.92 o                         
  -6   0  12         43.55         37.93         1.32 o                         
  -5   0  12         15.87         14.29         0.78 o                         
  -4   0  12        284.67        287.76         5.42 o                         
  -3   0  12        182.38        176.80         3.60 o                         
  -2   0  12         24.21         29.69         1.51 o                         
  -1   0  12        457.57        407.44        43.32 o                         
   0   0  12         12.63         11.22         1.09 o                         
   1   0  12        166.79        180.06         3.64 o                         
   2   0  12         25.92         21.26         1.58 o                         
  -6   1  12          0.61          0.92         0.34 o                         
  -5   1  12          0.68          0.48         0.44 o                         
  -4   1  12          0.03          0.53         0.27 o                         
  -3   1  12        124.21        120.35         1.85 o                         
  -2   1  12         27.62         29.44         1.01 o                         
  -1   1  12        135.45        150.32         2.85 o                         
   0   1  12          0.73          0.73         0.36 o                         
   1   1  12          8.92          8.12         0.73 o                         
   2   1  12         94.18         99.20         2.65 o                         
  -5   2  12         56.45         54.71         1.18 o                         
  -4   2  12          1.94          1.90         0.34 o                         
  -3   2  12        826.66        842.85        11.62 o                         
  -2   2  12        957.04        905.77        16.07 o                         
  -1   2  12        360.14        374.11         6.08 o                         
   0   2  12        544.38        540.44         8.47 o                         
   1   2  12        423.25        434.34         6.84 o                         
   2   2  12         32.79         30.33         1.16 o                         
   3   2  12        316.85        344.13        10.63 o                         
  -5   3  12        365.34        349.48         5.49 o                         
  -4   3  12         13.28         11.56         0.60 o                         
  -3   3  12         74.67         77.63         1.67 o                         
  -2   3  12         70.93         68.47         1.82 o                         
  -1   3  12         25.99         24.53         1.06 o                         
   0   3  12         22.70         22.18         0.86 o                         
   1   3  12         28.32         23.07         0.81 o                         
   2   3  12         79.44         71.47         1.82 o                         
   3   3  12          3.23          2.13         0.47 o                         
  -5   4  12         15.74         14.61         0.63 o                         
  -4   4  12        256.24        241.59         3.96 o                         
  -3   4  12        113.92        114.62         2.10 o                         
  -2   4  12         71.97         64.98         1.71 o                         
  -1   4  12          4.83          6.99         0.71 o                         
   0   4  12         38.24         48.15         1.18 o                         
   1   4  12        229.97        223.78         3.41 o                         
   2   4  12        269.86        281.75         5.30 o                         
   3   4  12         33.42         30.48         2.07 o                         
  -5   5  12         86.08         76.93         1.64 o                         
  -4   5  12         50.88         46.89         1.04 o                         
  -3   5  12          0.50          0.55         0.35 o                         
  -2   5  12          6.94          7.53         0.71 o                         
  -1   5  12          4.97          4.75         0.75 o                         
   0   5  12          2.41          1.37         0.51 o                         
   1   5  12         14.25         15.43         0.77 o                         
   2   5  12         14.11         14.47         0.84 o                         
  -4   6  12          7.93          6.84         0.58 o                         
  -3   6  12        105.64        109.80         2.06 o                         
  -2   6  12        208.50        203.57         4.02 o                         
  -1   6  12         59.46         59.33         1.51 o                         
   0   6  12        225.15        220.78         3.76 o                         
   1   6  12         53.55         55.97         1.30 o                         
   2   6  12          1.88          1.92         0.79 o                         
  -4   7  12        109.19         94.16         2.19 o                         
  -3   7  12         50.47         51.03         1.13 o                         
  -2   7  12        104.36         94.02         2.08 o                         
  -1   7  12          3.34          5.84         0.57 o                         
   0   7  12         23.89         26.34         0.86 o                         
   1   7  12          2.90          5.81         0.52 o                         
   2   7  12        301.60        310.86         9.65 o                         
  -3   8  12        242.35        235.57         4.32 o                         
  -2   8  12         43.78         39.81         1.40 o                         
  -1   8  12          2.22          3.71         0.48 o                         
   0   8  12        552.02        530.83         8.15 o                         
   1   8  12        175.38        183.94         3.41 o                         
  -2   9  12         67.02         62.52         1.65 o                         
  -1   9  12         58.89         55.17         1.25 o                         
   0   9  12         16.58         15.63         0.64 o                         
  -4   1  13          1.19          1.20         0.31 o                         
  -3   1  13        383.71        374.82         6.86 o                         
  -2   1  13          1.33          1.12         0.34 o                         
  -1   1  13         13.58         12.65         1.06 o                         
   0   1  13          0.69          1.40         2.66 o                         
   1   1  13        209.66        209.72         4.87 o                         
  -4   2  13          0.39          0.71         0.54 o                         
  -3   2  13        425.17        401.37         8.32 o                         
  -2   2  13          2.94          1.65         0.34 o                         
  -1   2  13        165.00        156.83         4.48 o                         
   0   2  13         20.27         17.78         0.75 o                         
   1   2  13         13.76         13.21         0.83 o                         
  -4   3  13        115.02         99.84         1.80 o                         
  -3   3  13        587.59        552.94         9.85 o                         
  -2   3  13        202.36        193.43         3.82 o                         
  -1   3  13        153.62        147.14         2.60 o                         
   0   3  13         39.65         35.86         0.91 o                         
   1   3  13        536.01        476.53        23.04 o                         
   2   3  13        141.27        132.10         4.53 o                         
  -4   4  13         16.79         15.83         0.71 o                         
  -3   4  13         51.18         50.47         2.06 o                         
  -2   4  13          6.41          7.20         0.53 o                         
  -1   4  13         60.41         57.31         1.36 o                         
   0   4  13         51.02         49.62         1.11 o                         
   1   4  13         65.21         62.89         1.48 o                         
  -4   5  13        293.49        260.28         8.07 o                         
  -3   5  13        152.26        147.11         2.88 o                         
  -2   5  13          4.04          3.17         0.42 o                         
  -1   5  13          2.17          1.32         0.32 o                         
   0   5  13        160.92        173.78         4.37 o                         
   1   5  13        236.59        236.26         6.92 o                         
  -3   6  13         78.33         69.85         1.59 o                         
  -2   6  13         83.19         78.61         1.78 o                         
  -1   6  13          0.22          0.44         0.26 o                         
   0   6  13         59.79         57.99         1.36 o                         
  -2   7  13        342.04        320.56         4.97 o                         
  -1   7  13         23.15         23.21         0.87 o                         
  -3   0  14          5.57          5.12         0.79 o                         
  -2   0  14         16.49         13.19         1.18 o                         
  -1   0  14        378.31        341.38        10.63 o                         
   0   0  14         38.58         43.51         1.97 o                         
  -3   1  14         51.45         50.01         1.39 o                         
  -2   1  14          5.64          5.70         0.69 o                         
  -1   1  14         25.36         20.44         1.08 o                         
   0   1  14         76.95         72.86         1.95 o                         
  -3   2  14          0.62         -0.20         0.28 o                         
  -2   2  14        170.91        157.52         2.99 o                         
  -1   2  14        431.75        420.29         7.46 o                         
   0   2  14         13.74         12.21         1.18 o                         
  -2   3  14         86.33         77.03         1.59 o                         
  -1   3  14          8.25          6.70         0.60 o                         
                                                                                
